# Supplementary material for: Resistance to an eriophyid mite in an interspecific hybrid pedigree of Populus
Source: PLoS One. 2018 Nov 26;13(11):e0207839. doi: 10.1371/journal.pone.0207839 (PMC6258118; doi:10.1371/journal.pone.0207839)
Supplement: S1 Table — (XLSX) [file pone.0207839.s001.xlsx]

## Sheet: Family 355
Supplemental Table 1. Phenotypic data for response to mite damage in the Populus tricharpa x Populus deltoides pedigree Family 355
Family	clone	Mite bronzing	Clone mean
355	1971	25
355	1971	25
355	1971	20
355	1971	10	20
355	1973	10
355	1973	10
355	1973	50
355	1973	50	30
355	1974
355	1974	100
355	1974	100
355	1974	100	100
355	1975	0
355	1975	0
355	1975	0
355	1975	0	0
355	1977
355	1977	5
355	1977	0
355	1977	0	1.7
355	1978	25
355	1978	25
355	1978	100
355	1978	100	62.5
355	1980	3
355	1980	0
355	1980	0
355	1980	0	0.75
355	1981	5
355	1981	5
355	1981	50
355	1981	20	20
355	1982	0
355	1982	0
355	1982
355	1982		0
355	1983
355	1983	50
355	1983
355	1983	100	75
355	1984	75
355	1984	75
355	1984
355	1984	100	83
355	1985	0
355	1985	0
355	1985	0
355	1985	5	1.25
355	1986	0
355	1986	0
355	1986	0
355	1986	0	0
355	1987	0
355	1987	0
355	1987	0
355	1987	0	0
355	1988	0
355	1988
355	1988	0
355	1988	5	1.7
355	1989	0
355	1989	0
355	1989	0
355	1989	0	0
355	1990	75
355	1990	75
355	1990
355	1990		75
355	1991	75
355	1991	75
355	1991	100
355	1991	100	87.5
355	1993
355	1993	25
355	1993	25
355	1993	25	25
355	1994	50
355	1994	75
355	1994	100
355	1994	100	81.25
355	1995	25
355	1995
355	1995	50
355	1995	50	41.7
355	1996	50
355	1996
355	1996
355	1996		50
355	1997
355	1997
355	1997	20
355	1997	5	12.5
355	1998
355	1998
355	1998
355	1998
355	1999	25
355	1999	25
355	1999	0
355	1999	0	12.5
355	2000	100
355	2000	100
355	2000	100
355	2000	100	100
355	2003	0
355	2003	0
355	2003	0
355	2003	0	0
355	2005	1
355	2005	2
355	2005	0
355	2005	0	0.75
355	2006	1
355	2006	0
355	2006
355	2006	20	7
355	2008	1
355	2008	0
355	2008	20
355	2008	0	5.25
355	2009
355	2009
355	2009	0
355	2009		0
355	2010	5
355	2010	2
355	2010	0
355	2010	0	1.75
355	2011
355	2011	0
355	2011	10
355	2011	0	3.33
355	2012	0
355	2012	0
355	2012	15
355	2012	10	6.25
355	2013
355	2013	25	25
355	2014	25
355	2014
355	2014
355	2014		25
355	2015
355	2015	2
355	2015	25
355	2015	25	25
355	2017	0
355	2017	1
355	2017	0
355	2017	5	1.5
355	2018
355	2018
355	2018	0
355	2018	0	0
355	2019	100
355	2019	100
355	2019
355	2019		100
355	2020
355	2020
355	2020	15
355	2020		15
355	2021	75
355	2021	50
355	2021	100
355	2021	100	81.3
355	2022	0
355	2022	0
355	2022	0
355	2022	0	0
355	2023	25
355	2023	25
355	2023	10
355	2023	25	21.3
355	2024	0
355	2024	0
355	2024	0
355	2024		0
355	2026
355	2026	50
355	2026	75
355	2026	75	66.7
355	2027
355	2027
355	2027	0
355	2027		0
355	2028	25
355	2028	25
355	2028	50
355	2028	50	37.5
355	2029	0
355	2029	0
355	2029	0
355	2029	0	0
355	2030	1
355	2030	1
355	2030	0
355	2030	50	13
355	2031
355	2031	2
355	2031	15
355	2031	10	9
355	2034	0
355	2034
355	2034	0
355	2034	0	0
355	2035	75
355	2035	100
355	2035	100
355	2035	20	73.8
355	2036	10
355	2036	10
355	2036	5
355	2036	0	6.25
355	2037
355	2037	25
355	2037	20
355	2037	10	18.3
355	2038	0
355	2038	0
355	2038	0
355	2038	0	0
355	2040	25
355	2040	25
355	2040	10
355	2040		17.5
355	2041	0
355	2041
355	2041	0
355	2041	0	0
355	2042	25
355	2042	50
355	2042	4
355	2042	0	19.8
355	2043	5
355	2043	5
355	2043	25
355	2043	50	21.3
355	2044	3
355	2044	5
355	2044	10
355	2044	50	17
355	2045	0
355	2045	0
355	2045	2
355	2045		0.67
355	2046	0
355	2046	0
355	2046	0
355	2046	0	0
355	2047	15
355	2047	20
355	2047	10
355	2047	10	13.8
355	2048	25
355	2048	5
355	2048	5
355	2048	0	8.8
355	2049
355	2049
355	2049	25
355	2049	25	25
355	2052	25
355	2052	25
355	2052	100
355	2052	50	50
355	2053
355	2053
355	2053	100
355	2053		100
355	2054	25
355	2054	1
355	2054	50
355	2054	100	44
355	2057	5
355	2057	0
355	2057	25
355	2057		10
355	2061	0
355	2061	0
355	2061	0
355	2061	0	0
355	2063	10
355	2063	15
355	2063	20
355	2063	25	17.5
355	2064	5
355	2064	5
355	2064	0
355	2064	0	2.5
355	2065
355	2065	0
355	2065	0
355	2065	0	0
355	2067
355	2067	0
355	2067	0
355	2067	0	0
355	2069	100
355	2069	100
355	2069	100
355	2069	100	100
355	2070
355	2070	10
355	2070	20
355	2070	10	13.3
355	2071	0
355	2071	5
355	2071
355	2071	50	18.3
355	2072	50
355	2072	50
355	2072	100
355	2072	100	75
355	2073	100
355	2073	75
355	2073	50
355	2073	50	68.8
355	2076	75
355	2076	75
355	2076	100
355	2076	100	87.5
355	2077	50
355	2077	50
355	2077	100
355	2077	100	75
355	2079	0
355	2079	2
355	2079	0
355	2079	0	0.5
355	2081	5
355	2081
355	2081	50
355	2081	25	26.7
355	2082	0
355	2082	0
355	2082	0
355	2082	0	0
355	2086	2
355	2086	2
355	2086	1
355	2086	0	1.25
355	2089	25
355	2089	5
355	2089	25
355	2089	50	26.3
355	2090	100
355	2090	100
355	2090	100
355	2090	100	100
355	2091	50
355	2091	50
355	2091	100
355	2091	100	75
355	2092	1
355	2092	2
355	2092	0
355	2092	10	3.25
355	2093	25
355	2093	25
355	2093	75
355	2093	75	50
355	2095	25
355	2095	0
355	2095	100
355	2095	100	56.3
355	2096	0
355	2096	0
355	2096	0
355	2096	0	0
355	2097	25
355	2097	25
355	2097	50
355	2097	50	37.5
355	2098	0
355	2098	0
355	2098	0
355	2098	0	0
355	2099	0
355	2099	0
355	2099	0
355	2099	0	0
355	2100	1
355	2100	1
355	2100	0
355	2100	0	0.5
355	2104	1
355	2104	1
355	2104	50
355	2104	75	31.8
355	2105	25
355	2105	25
355	2105	50
355	2105	25	41.3
355	2106	0
355	2106	0
355	2106	0
355	2106	0	0
355	2107
355	2107
355	2107
355	2107
355	2108	1
355	2108	5
355	2108
355	2108	0	2
355	2109	25
355	2109
355	2109
355	2109	2	13.5
355	2111	75
355	2111
355	2111	50
355	2111	20	48.3
355	2112	0
355	2112	0
355	2112	0
355	2112	0	0
355	2113	5
355	2113	10
355	2113	15
355	2113	15	11.3
355	2114
355	2114
355	2114
355	2114
355	2115	0
355	2115
355	2115	0
355	2115	0	0
355	2116	25
355	2116	0
355	2116	0
355	2116	50	18.8
355	2118	25
355	2118	50
355	2118	25
355	2118	25	31.5
355	2120	5
355	2120	1
355	2120	0
355	2120	5	2.75
355	2121
355	2121
355	2121
355	2121	0	0
355	2122	25
355	2122	25
355	2122	5
355	2122	55	27.5
355	2128
355	2128	5
355	2128
355	2128		5
355	2129	10
355	2129	5
355	2129	20
355	2129	20	13.75
355	2131	25
355	2131	25
355	2131	20
355	2131		23.3
355	2135	1
355	2135	1
355	2135	2
355	2135	2	1.5
355	2136	50
355	2136	50
355	2136	50
355	2136	50	50
355	2137
355	2137
355	2137	0
355	2137	0	0
355	2139	75
355	2139	50
355	2139	100
355	2139	100	81.3
355	2140	5
355	2140	5
355	2140	25
355	2140	15	12.5
355	2141	100
355	2141	100
355	2141	100
355	2141	100	100
355	2142
355	2142	5
355	2142
355	2142	10	7.5
355	2143
355	2143
355	2143	0
355	2143	2	1
355	2144	0
355	2144	0
355	2144	0
355	2144	0	0
355	2145	100
355	2145	100
355	2145	100
355	2145	100	100
355	2146
355	2146
355	2146	2
355	2146	1	1.5
355	2148	1
355	2148	1
355	2148	5
355	2148	25	8
355	2149	0
355	2149	25
355	2149	5
355	2149	0	7.5
355	2150	25
355	2150	25
355	2150	75
355	2150	50	43.8
355	2152
355	2152
355	2152
355	2152
355	2153	100
355	2153	100
355	2153	100
355	2153	100	100
355	2154	25
355	2154	25
355	2154	50
355	2154	25	31.25
355	2155	0
355	2155	0
355	2155	0
355	2155	0	0
355	2156	25
355	2156	25
355	2156	0
355	2156	0	12.5
355	2157	5
355	2157	5
355	2157	5
355	2157	5	4.9
355	2158
355	2158
355	2158
355	2158
355	2159	0
355	2159
355	2159	0
355	2159	0	0
355	2160	0
355	2160	0
355	2160	0
355	2160	0	0
355	2162	25
355	2162	25
355	2162	75
355	2162	75	50
355	2165	2
355	2165	0
355	2165	100
355	2165	100	50.5
355	2167	1
355	2167	1
355	2167	0
355	2167	0	0.5
355	2168	5
355	2168	5
355	2168	75
355	2168	25	27.5
355	2169	0
355	2169	0
355	2169
355	2169		0
355	2171	0
355	2171	0
355	2171	0
355	2171	0	0
355	2172	25
355	2172	25
355	2172	50
355	2172	50	37.5
355	2173	5
355	2173	5
355	2173	15
355	2173	15	10
355	2174	25
355	2174	10
355	2174	20
355	2174	75	32.5
355	2175	25
355	2175	5
355	2175	0
355	2175	0	7.25
355	2177	50
355	2177	25
355	2177	25
355	2177	75	43.8
355	2178	0
355	2178	0
355	2178
355	2178	4	1.3
355	2179	0
355	2179	0
355	2179
355	2179	0	0
355	2180	0
355	2180	0
355	2180	5
355	2180	0	1.3
355	2183	0
355	2183	0
355	2183	10
355	2183	0	2.5
355	2184	0
355	2184	0
355	2184	0
355	2184	0	0
355	2185	50
355	2185	50
355	2185	4
355	2185	10	28.5
355	2186	0
355	2186	0
355	2186	0
355	2186	0	0
355	2187
355	2187	75
355	2187
355	2187	20	47.5
355	2188
355	2188	0
355	2188	0
355	2188	0	0
355	2189	0
355	2189	0
355	2189	10
355	2189	5	3.8
355	2192	0
355	2192	0
355	2192	50
355	2192	50	25
355	2193	25
355	2193	25
355	2193	25
355	2193	50	31.25
355	2194
355	2194
355	2194	2
355	2194		2
355	2197
355	2197	0
355	2197	0
355	2197		0
355	2198
355	2198	0
355	2198	5
355	2198	5	3.3
355	2199
355	2199	1
355	2199
355	2199	0	0.5
355	2201	25
355	2201	25
355	2201	25
355	2201	10	21.3
355	2203
355	2203
355	2203	100
355	2203	100	100
355	2204	75
355	2204	100
355	2204	4
355	2204	5	46
355	2206	0
355	2206	0
355	2206	20
355	2206	20	10
355	2207
355	2207	50
355	2207	100
355	2207	100	83.3
355	2208	0
355	2208	0
355	2208	0
355	2208	0	0
355	2209	50
355	2209	50
355	2209	100
355	2209	100	75
355	2210	0
355	2210	0
355	2210	100
355	2210	100	50
355	2211	5
355	2211	5
355	2211	0
355	2211	0	2.5
355	2213
355	2213
355	2213	1
355	2213		1
355	2214	5
355	2214	5
355	2214	25
355	2214	50	21.25
355	2215	100
355	2215	100
355	2215	100
355	2215	100	100
355	2216	100
355	2216	100
355	2216	75
355	2216	100	93.8
355	2217	0
355	2217	0
355	2217	0
355	2217	0	0
355	2219	0
355	2219	0
355	2219	0
355	2219	0	0
355	2221	0
355	2221	0
355	2221	0
355	2221	0	0
355	2222
355	2222	50
355	2222	75
355	2222	75	66.7
355	2223	25
355	2223	25
355	2223	25
355	2223	25	25
355	2224	0
355	2224	0
355	2224	0
355	2224	0	0
355	2225	0
355	2225
355	2225	2
355	2225		1
355	2226	5
355	2226	5
355	2226	50
355	2226	20	20
355	2227	0
355	2227	0
355	2227	5
355	2227	5	2.5
355	2229	5
355	2229
355	2229	5
355	2229	10	6.7
355	2230	1
355	2230	5
355	2230	10
355	2230	10	6.5
355	2231	100
355	2231	100
355	2231	100
355	2231	100	100
355	2232	25
355	2232	25
355	2232	75
355	2232	50	43.8
355	2233	0
355	2233	0
355	2233	0
355	2233	0	0
355	2234	25
355	2234	1
355	2234	0
355	2234	0	6.5
355	2235	25
355	2235	25
355	2235	75
355	2235	25	37.5
355	2237	2
355	2237	10
355	2237	10
355	2237		7.3
355	2238	50
355	2238	50
355	2238	50
355	2238	100	62.5
355	2239	1
355	2239
355	2239	0
355	2239	0	0.3
355	2240	0
355	2240	0
355	2240	0
355	2240	0	0
355	2241	25
355	2241	25
355	2241	100
355	2241	100	50
355	2243	25
355	2243	25
355	2243	20
355	2243	10	20
355	2244	0
355	2244	0
355	2244	0
355	2244	0	0
355	2246	100
355	2246	100
355	2246
355	2246		100
355	2247
355	2247	0
355	2247	10
355	2247	0	3.3
355	2248
355	2248	0
355	2248	0
355	2248	0	0
355	2249
355	2249
355	2249
355	2249	0	0
355	2250	25
355	2250
355	2250	20
355	2250	15	20
355	2252	50
355	2252	50
355	2252	100
355	2252	100	75
355	2253	5
355	2253	5
355	2253	0
355	2253	0	2.5
355	2254	0
355	2254	0
355	2254	0
355	2254	0	0
355	2256	100
355	2256	100
355	2256	100
355	2256	50	87.5
355	2257	0
355	2257	0
355	2257	0
355	2257	0	0
355	2258
355	2258	0
355	2258	0
355	2258	0	0
355	2259	0
355	2259	0
355	2259	0
355	2259	2	0.5
355	2260	5
355	2260	5
355	2260	0
355	2260	0	2.5
355	2261	25
355	2261	25
355	2261	100
355	2261	100	62.5
355	2262	0
355	2262	0
355	2262	4
355	2262		1.3
355	2264	0
355	2264	0
355	2264	0
355	2264	0	0
355	2265
355	2265
355	2266
355	2266	0
355	2266	0
355	2266	0	0
355	2823
355	2823	25
355	2823	25
355	2823	75	41.7
355	2824
355	2824
355	2824
355	2824	5	4.9
355	2825	10
355	2825	10
355	2825	10
355	2825	5	8.75
355	2827	0
355	2827	0
355	2827	10
355	2827	0	2.5
355	2828	1
355	2828
355	2828	0
355	2828	0	0.3
355	2829	0
355	2829	0
355	2829	0
355	2829	0	0
355	2831	25
355	2831	25
355	2831	100
355	2831	100	62.5
355	2832
355	2832
355	2833	25
355	2833	5
355	2833	20
355	2833	75	31
355	2834	100
355	2834
355	2834	100
355	2834	100	100

## Sheet: Family 331
Supplemental Table 2. Phenotypic data for response to mite damage in the Populus tricharpa x Populus deltoides pedigree Family 331
Family	Clone	Clone mean
331	1057	68.75
331	1058	50
331	1059	0
331	1060	0
331	1061	0
331	1063	1.25
331	1064	1.25
331	1065	0
331	1067	0
331	1068	0
331	1069	1.5
331	1071	42.5
331	1072	0
331	1073	17.5
331	1076	0
331	1077	0
331	1078	1.25
331	1079	0
331	1080	25
331	1081	38
331	1082	0
331	1084	0
331	1085	0
331	1086	0.25
331	1087	0
331	1088	3
331	1090	75
331	1093	7.25
331	1095	2.5
331	1096	0
331	1101	0
331	1102	0
331	1103	12
331	1104	0
331	1106	0
331	1111	5.25
331	1112	0
331	1114	5.75
331	1115	0
331	1118	4.25
331	1120	7.5
331	1121	5
331	1122	14.5
331	1123	*
331	1125	0
331	1126	0.25
331	1127	0
331	1128	2.5
331	1130	0
331	1131	25
331	1133	0.5
331	1135	0
331	1136	0
331	1140	0
331	1149	0
331	1151	21.25
331	1156	13
331	1158	0
331	1162	83.33
331	1163	0
331	1165	68.75
331	1169	0.5
331	1173	2.25
331	1174	3
331	1178	2.5
331	1179	11.67
331	1180	62.5
331	1181	1.25
331	1182	0
331	1183	0
331	1186	5.5
331	1579	2.5
331	1580	0
331	1581	0
331	1582	0
331	1584	0.25
331	1586	100
331	1587	0
331	1590	0
331	1591	37.5
331	1592	0
331	1593	0
331	1594	1.25
331	1596	0
331	1599	0.5
331	1600	15
331	1601	*
331	1603	8.75
331	1605	2.5
331	1607	32
331	1608	0
331	1609	0
331	1611	0
331	1615	1.25
331	1616	100
331	1617	46.25
331	1618	0
331	1619	100
331	1620	0
331	1621	100
331	1622	23.67
331	1623	0
331	1624	4.67
331	1627	0.25
331	1628	18.75
331	1630	22.5
331	1631	50.5
331	1632	11.25
331	1634	0
331	1636	1.5
331	1637	0
331	1638	31.25
331	1639	0
331	1640	0
331	1641	0
331	1642	0
331	1643	0
331	1644	0
331	1645	0
331	1646	100
331	1647	0
331	1648	0
331	1649	2.5
331	1650	0.5
331	1651	0
331	1652	0
331	1653	25
331	1656	1
331	1657	0
331	1658	10
331	1660	62.5
331	1662	0
331	1663	0.67
331	1666	1.67
331	1667	11.5
331	1669	6.67
331	1671	0
331	1672	1.33
331	1674	0
331	1676	2.25
331	1677	0
331	1678	68.33
331	1679	0
331	1680	2.25
331	1681	50
331	1685	3.75
331	1686	0
331	1688	35.67
331	1689	42.5
331	1690	0
331	1693	0
331	1694	0
331	1695	0
331	1697	0
331	1698	37.5
331	1700	6.25
331	1701	0
331	1702	0
331	1703	0
331	1704	0
331	1705	0
331	1706	0.5
331	1708	0.33
331	1709	1
331	1711	0
331	1712	0
331	1716	0
331	1717	6.25
331	1718	20
331	1719	0
331	1720	75
331	1721	18.33
331	1722	15.25
331	1725	68.75
331	1726	23.75
331	1727	0
331	1728	2.5
331	1729	0.5
331	1731	6.25
331	1732	16.67
331	1733	1.67
331	1734	0
331	1735	30
331	1737	0
331	1740	2.33
331	1743	75
331	1744	13.5
331	1745	0
331	1746	2.5
331	1748	6.25
331	1752	0.33
331	1762	7.5
331	1764	0
331	1765	0
331	1766	0
331	1767	0
331	1768	0
331	1771	0
331	1772	1.5
331	1774	10
331	1775	0
331	1776	0
331	1777	12.5
331	1778	0
331	1779	0.25
331	1780	1
331	1781	0
331	1784	100
331	1785	0
331	1786	0
331	1787	0
331	1789	1
331	1790	13.75
331	1791	0
331	1792	2
331	1799	0
331	1800	5
331	1801	12.5
331	1806	0.5
331	1807	0
331	1808	0
331	1809	23.75
331	1810	0
331	1811	1.25
331	1812	81.25
331	1814	0
331	1815	5
331	1816	3.5
331	1817	0
331	1820	0
331	1821	0
331	1822	0
331	1824	3.75
331	1825	0
331	1826	0
331	1828	50
331	1829	0.5
331	1830	13.33
331	1831	0
331	1832	6.25
331	1834	2.25
331	1835	0
331	1836	37.5
331	1837	43.75
331	1840	27.5
331	1841	0
331	1842	50
331	1843	0
331	1844	0.67
331	1846	13.75
331	1847	1.5
331	1851	0
331	1852	2.5
331	1854	0
331	1855	0
331	1859	2.5
331	1860	0
331	1864	0
331	1865	5
331	1866	8.33
331	1867	0
331	1868	1
331	1869	1
331	1870	0
331	1871	1.33
331	1872	0.5
331	1873	1.75
331	1874	1.67
331	1877	0.67
331	1879	3.33
331	1880	27.5
331	1881	0
331	1882	0
331	1883	18.75
331	1884	0
331	1887	0
331	1888	4
331	1889	0
331	1890	0
331	1891	0
331	1895	0
331	1897	0
331	1898	0
331	1899	3.33
331	1901	0
331	1903	17.25
331	1906	0
331	1910	0
331	1911	0.5
331	1912	0
331	1914	0
331	1915	0
331	1917	0
331	1918	15
331	1919	0
331	1920	*
331	1922	50
331	1923	8.75
331	1924	0
331	1925	0.33
331	1926	0
331	1929	0
331	1930	0
331	1931	0
331	1932	3
331	1933	22.5
331	1935	0
331	1936	0
331	1937	0
331	1938	5
331	1939	0
331	1941	0
331	1943	0.5
331	1944	1
331	1945	7.5
331	1946	6.25
331	1947	20
331	1948	36.25
331	1949	5
331	1951	3.25
331	1952	5
331	1954	0.25
331	1955	0
331	1957	0.5
331	1958	0
331	1961	0
331	1962	6.33
331	1964	16
331	1965	0
331	1966	0
331	1967	0
331	1969	0
331	2842	0.25
331	2843	13.33
331	2844	10
331	2845	0.25
331	2846	50
331	2847	75
331	2848	0

## Sheet: Marker segregation
Supplemental Table 3. Marker segregation data for the Populus tricharpa x Populus deltoides pedigiree Family 331
Locus	Classification	1	2	3	4	5	6	7	8	9	10	11	12	13	14	15	16	17	18	19	20	21	22	23	24	25	26	27	28	29	30	31	32	33	34	35	36	37	38	39	40	41	42	43	44	45	46	47	48
*S_5_39_A	(a,h,b)	-	-	-	-	-	-	-	-	-	-	-	-	-	-	-	-	-	-	-	-	-	-	-	-	-	-	-	-	-	-	-	-	-	-	-	-	-	-	-	-	-	-	-	-	-	-	-	-
*S_5_39_Ar	(a,h,b)	-	-	-	-	-	-	-	-	-	-	-	-	-	-	-	-	-	-	-	-	-	-	-	-	-	-	-	-	-	-	-	-	-	-	-	-	-	-	-	-	-	-	-	-	-	-	-	-
*P_634_FW_B	(a,h,b)	a	h	h	h	a	a	h	a	a	h	-	a	h	a	a	a	a	a	h	a	a	h	a	a	h	a	a	h	h	h	a	a	a	a	a	h	a	a	-	a	h	a	h	a	h	a	-	a
*P_634_FW_Br	(a,h,b)	h	a	a	a	h	h	a	h	h	a	-	h	a	h	h	h	h	h	a	h	h	a	h	h	a	h	h	a	a	a	h	h	h	h	h	a	h	h	-	h	a	h	a	h	a	h	-	h
*P_2789_FW_A	(a,h,b)	a	h	h	h	a	a	h	a	a	h	h	-	a	h	a	a	a	a	-	a	h	h	a	-	h	-	a	h	h	h	a	a	a	a	a	h	a	a	-	a	h	a	h	a	h	a	-	-
*P_2789_FW_Ar	(a,h,b)	h	a	a	a	h	h	a	h	h	a	a	-	h	a	h	h	h	h	-	h	a	a	h	-	a	-	h	a	a	a	h	h	h	h	h	a	h	h	-	h	a	h	a	h	a	h	-	-
*P_2852_FW_A	(a,h,b)	h	a	a	h	h	h	a	h	h	h	h	a	h	a	h	a	h	h	a	h	a	h	h	h	h	h	h	a	a	h	a	h	h	h	a	h	a	h	-	a	h	h	a	a	a	h	-	h
*P_2852_FW_Ar	(a,h,b)	a	h	h	a	a	a	h	a	a	a	a	h	a	h	a	h	a	a	h	a	h	a	a	a	a	a	a	h	h	a	h	a	a	a	h	a	h	a	-	h	a	a	h	h	h	a	-	a
*P_93_FW_C	(a,h,b)	h	a	a	h	h	h	a	-	h	h	h	a	h	h	h	a	h	h	-	h	a	a	h	h	h	h	h	a	a	h	a	h	h	-	a	h	a	h	-	h	h	h	a	a	a	h	-	h
*P_93_FW_Cr	(a,h,b)	a	h	h	a	a	a	h	-	a	a	a	h	a	a	a	h	a	a	-	a	h	h	a	a	a	a	a	h	h	a	h	a	a	-	h	a	h	a	-	a	a	a	h	h	h	a	-	a
*P_2889B_FW_B	(a,h,b)	a	h	a	h	a	a	h	a	a	a	a	h	a	a	a	h	a	a	h	h	a	a	h	a	a	a	h	a	h	a	a	a	h	h	a	a	h	h	-	a	h	a	h	h	h	h	-	a
*P_2889B_FW_Br	(a,h,b)	h	a	h	a	h	h	a	h	h	h	h	a	h	h	h	a	h	h	a	a	h	h	a	h	h	h	a	h	a	h	h	h	a	a	h	h	a	a	-	h	a	h	a	a	a	a	-	h
*P_575_FW_B	(a,h,b)	a	a	h	h	a	a	h	a	a	a	a	h	a	a	a	h	a	a	h	h	h	a	h	a	a	a	h	a	h	a	a	a	h	a	a	a	h	h	-	a	h	a	h	-	-	h	-	a
*P_575_FW_Br	(a,h,b)	h	h	a	a	h	h	a	h	h	h	h	a	h	h	h	a	h	h	a	a	a	h	a	h	h	h	a	h	a	h	h	h	a	h	h	h	a	a	-	h	a	h	a	-	-	a	-	h
*S_5_N12_A	(a,h,b)	-	-	-	-	-	-	-	-	-	-	-	-	-	-	-	-	-	-	-	-	-	-	-	-	-	-	-	-	-	-	-	-	-	-	-	-	-	-	-	-	-	-	-	-	-	-	-	-
*S_5_N12_Ar	(a,h,b)	-	-	-	-	-	-	-	-	-	-	-	-	-	-	-	-	-	-	-	-	-	-	-	-	-	-	-	-	-	-	-	-	-	-	-	-	-	-	-	-	-	-	-	-	-	-	-	-
*S_3_13_A	(a,h,b)	-	-	-	-	-	-	-	-	-	-	-	-	-	-	-	-	-	-	-	-	-	-	-	-	-	-	-	-	-	-	-	-	-	-	-	-	-	-	-	-	-	-	-	-	-	-	-	-
*S_3_13_Ar	(a,h,b)	-	-	-	-	-	-	-	-	-	-	-	-	-	-	-	-	-	-	-	-	-	-	-	-	-	-	-	-	-	-	-	-	-	-	-	-	-	-	-	-	-	-	-	-	-	-	-	-
*P_2385_FW_C	(a,h,b)	h	h	a	a	a	h	a	h	h	h	h	a	h	h	h	a	h	h	h	a	h	h	h	a	h	h	a	a	h	h	a	h	h	h	h	a	h	a	-	h	a	a	a	a	a	h	-	h
*P_2385_FW_Cr	(a,h,b)	a	a	h	h	h	a	h	a	a	a	a	h	a	a	a	h	a	a	a	h	a	a	a	h	a	a	h	h	a	a	h	a	a	a	a	h	a	h	-	a	h	h	h	h	h	a	-	a
*O_279_FW_A	(a,h,b)	h	-	a	a	h	h	a	h	h	a	h	h	a	a	-	a	h	h	-	h	h	h	h	-	h	a	h	a	a	a	a	h	h	a	a	h	a	h	-	h	h	a	h	a	a	h	-	h
*O_279_FW_Ar	(a,h,b)	a	-	h	h	a	a	h	a	a	h	a	a	h	h	-	h	a	a	-	a	a	a	a	-	a	h	a	h	h	h	h	a	a	h	h	a	h	a	-	a	a	h	a	h	h	a	-	a
*S_5_N11_A	(a,h,b)	-	-	-	-	-	-	-	-	-	-	-	-	-	-	-	-	-	-	-	-	-	-	-	-	-	-	-	-	-	-	-	-	-	-	-	-	-	-	-	-	-	-	-	-	-	-	-	-
*S_5_N11_Ar	(a,h,b)	-	-	-	-	-	-	-	-	-	-	-	-	-	-	-	-	-	-	-	-	-	-	-	-	-	-	-	-	-	-	-	-	-	-	-	-	-	-	-	-	-	-	-	-	-	-	-	-
*O_050_FW_A	(a,h,b)	h	a	a	a	h	h	-	a	h	a	h	h	a	-	-	a	h	h	-	-	h	h	h	-	h	-	h	a	a	a	a	h	h	a	a	h	a	h	-	h	h	a	h	-	a	h	-	h
*O_050_FW_Ar	(a,h,b)	a	h	h	h	a	a	-	h	a	h	a	a	h	-	-	h	a	a	-	-	a	a	a	-	a	-	a	h	h	h	h	a	a	h	h	a	h	a	-	a	a	h	a	-	h	a	-	a
*O_050_FW_C	(a,h,b)	a	h	h	h	a	a	-	h	a	h	a	a	h	-	-	h	a	a	-	-	a	a	a	-	a	-	a	h	h	h	h	a	a	h	h	a	h	a	-	a	a	h	a	-	h	a	-	a
*O_050_FW_Cr	(a,h,b)	h	a	a	a	h	h	-	a	h	a	h	h	a	-	-	a	h	h	-	-	h	h	h	-	h	-	h	a	a	a	a	h	h	a	a	h	a	h	-	h	h	a	h	-	a	h	-	h
*S_2_N1_A	(a,h,b)	-	-	-	-	-	-	-	-	-	-	-	-	-	-	-	-	-	-	-	-	-	-	-	-	-	-	-	-	-	-	-	-	-	-	-	-	-	-	-	-	-	-	-	-	-	-	-	-
*S_2_N1_Ar	(a,h,b)	-	-	-	-	-	-	-	-	-	-	-	-	-	-	-	-	-	-	-	-	-	-	-	-	-	-	-	-	-	-	-	-	-	-	-	-	-	-	-	-	-	-	-	-	-	-	-	-
*W_07_FW_B	(a,h,b)	h	a	a	a	h	h	h	a	a	a	h	h	a	a	-	a	h	h	-	h	h	h	h	-	h	a	h	a	h	h	a	h	h	h	a	a	a	h	-	h	a	a	h	a	a	h	-	h
*W_07_FW_Br	(a,h,b)	a	h	h	h	a	a	a	h	h	h	a	a	h	h	-	h	a	a	-	a	a	a	a	-	a	h	a	h	a	a	h	a	a	a	h	h	h	a	-	a	h	h	a	h	h	a	-	a
*W_12_FW_A	(a,h,b)	a	a	h	h	a	a	-	a	h	-	a	a	h	h	-	-	a	a	-	-	a	a	a	-	a	-	a	h	a	a	h	a	a	a	h	h	h	a	-	a	h	h	h	-	h	a	-	a
*W_12_FW_Ar	(a,h,b)	h	h	a	a	h	h	-	h	a	-	h	h	a	a	-	-	h	h	-	-	h	h	h	-	h	-	h	a	h	h	a	h	h	h	a	a	a	h	-	h	a	a	a	-	a	h	-	h
*W_12_FW_B	(a,h,b)	h	h	a	a	h	h	-	h	a	-	h	h	a	a	-	-	h	h	-	-	h	h	h	-	h	-	h	a	h	h	a	h	h	h	a	a	a	h	-	h	a	a	a	-	a	h	-	h
*W_12_FW_Br	(a,h,b)	a	a	h	h	a	a	-	a	h	-	a	a	h	h	-	-	a	a	-	-	a	a	a	-	a	-	a	h	a	a	h	a	a	a	h	h	h	a	-	a	h	h	h	-	h	a	-	a
*S_4_N15_A	(a,h,b)	-	-	-	-	-	-	-	-	-	-	-	-	-	-	-	-	-	-	-	-	-	-	-	-	-	-	-	-	-	-	-	-	-	-	-	-	-	-	-	-	-	-	-	-	-	-	-	-
*S_4_N15_Ar	(a,h,b)	-	-	-	-	-	-	-	-	-	-	-	-	-	-	-	-	-	-	-	-	-	-	-	-	-	-	-	-	-	-	-	-	-	-	-	-	-	-	-	-	-	-	-	-	-	-	-	-
*S_5_N4_A	(a,h,b)	-	-	-	-	-	-	-	-	-	-	-	-	-	-	-	-	-	-	-	-	-	-	-	-	-	-	-	-	-	-	-	-	-	-	-	-	-	-	-	-	-	-	-	-	-	-	-	-
*S_5_N4_Ar	(a,h,b)	-	-	-	-	-	-	-	-	-	-	-	-	-	-	-	-	-	-	-	-	-	-	-	-	-	-	-	-	-	-	-	-	-	-	-	-	-	-	-	-	-	-	-	-	-	-	-	-
*P_2221_FW_B	(a,h,b)	a	a	h	h	a	a	a	a	h	h	a	a	h	h	h	a	a	h	h	h	a	a	a	a	a	a	a	h	a	a	h	a	a	a	h	h	a	a	-	a	h	h	h	h	h	h	-	-
*P_2221_FW_Br	(a,h,b)	h	h	a	a	h	h	h	h	a	a	h	h	a	a	a	h	h	a	a	a	h	h	h	h	h	h	h	a	h	h	a	h	h	h	a	a	h	h	-	h	a	a	a	a	a	a	-	-
*P_2221_FW_D	(a,h,b)	h	h	a	a	h	h	h	h	a	a	h	h	a	a	a	h	h	a	a	a	h	h	h	h	h	h	h	a	h	h	a	h	h	h	a	a	h	h	-	h	a	a	a	a	a	a	-	-
*P_2221_FW_Dr	(a,h,b)	a	a	h	h	a	a	a	a	h	h	a	a	h	h	h	a	a	h	h	h	a	a	a	a	a	a	a	h	a	a	h	a	a	a	h	h	a	a	-	a	h	h	h	h	h	h	-	-
*T_3_N12_A	(a,h,b)	-	-	-	-	-	-	-	-	-	-	-	-	-	-	-	-	-	-	-	-	-	-	-	-	-	-	-	-	-	-	-	-	-	-	-	-	-	-	-	-	-	-	-	-	-	-	-	-
*T_3_N12_Ar	(a,h,b)	-	-	-	-	-	-	-	-	-	-	-	-	-	-	-	-	-	-	-	-	-	-	-	-	-	-	-	-	-	-	-	-	-	-	-	-	-	-	-	-	-	-	-	-	-	-	-	-
*P_2578_FW_C	(a,h,b)	h	h	h	h	a	h	h	a	a	h	h	h	a	a	a	a	h	a	a	a	a	a	h	-	h	h	h	a	a	a	a	a	h	h	a	a	h	h	-	h	a	a	a	-	h	-	-	h
*P_2578_FW_Cr	(a,h,b)	a	a	a	a	h	a	a	h	h	a	a	a	h	h	h	h	a	h	h	h	h	h	a	-	a	a	a	h	h	h	h	h	a	a	h	h	a	a	-	a	h	h	h	-	a	-	-	a
*P_2578_FW_D	(a,h,b)	a	a	a	a	h	a	a	h	h	a	a	a	h	h	h	h	a	h	h	h	h	h	a	-	a	a	a	h	h	h	h	h	a	a	h	h	a	a	-	a	h	h	h	-	a	-	-	a
*P_2578_FW_Dr	(a,h,b)	h	h	h	h	a	h	h	a	a	h	h	h	a	a	a	a	h	a	a	a	a	a	h	-	h	h	h	a	a	a	a	a	h	h	a	a	h	h	-	h	a	a	a	-	h	-	-	h
*O_026_FW_C	(a,h,b)	h	-	h	h	a	-	h	a	a	h	h	h	a	h	-	a	h	a	-	h	a	a	a	-	h	-	h	h	a	a	a	a	-	h	a	-	a	h	-	h	-	h	a	h	h	a	-	h
*O_026_FW_Cr	(a,h,b)	a	-	a	a	h	-	a	h	h	a	a	a	h	a	-	h	a	h	-	a	h	h	h	-	a	-	a	a	h	h	h	h	-	a	h	-	h	a	-	a	-	a	h	a	a	h	-	a
*S_7_2_A	(a,h,b)	-	-	-	-	-	-	-	-	-	-	-	-	-	-	-	-	-	-	-	-	-	-	-	-	-	-	-	-	-	-	-	-	-	-	-	-	-	-	-	-	-	-	-	-	-	-	-	-
*S_7_2_Ar	(a,h,b)	-	-	-	-	-	-	-	-	-	-	-	-	-	-	-	-	-	-	-	-	-	-	-	-	-	-	-	-	-	-	-	-	-	-	-	-	-	-	-	-	-	-	-	-	-	-	-	-
*P_2786B_FW_A	(a,h,b)	a	h	h	a	a	a	a	a	h	h	a	a	a	h	a	h	h	h	a	a	h	a	a	h	a	a	a	h	h	h	h	h	h	a	h	a	a	a	-	h	h	a	a	a	a	h	-	h
*P_2786B_FW_Ar	(a,h,b)	h	a	a	h	h	h	h	h	a	a	h	h	h	a	h	a	a	a	h	h	a	h	h	a	h	h	h	a	a	a	a	a	a	h	a	h	h	h	-	a	a	h	h	h	h	a	-	a
*O_149_FW_A	(a,h,b)	a	h	h	a	h	a	a	h	h	h	h	h	h	h	-	h	h	h	-	a	h	a	a	-	h	a	a	h	a	h	h	h	h	a	h	a	a	a	-	h	h	a	a	a	a	h	-	h
*O_149_FW_Ar	(a,h,b)	h	a	a	h	a	h	h	a	a	a	a	a	a	a	-	a	a	a	-	h	a	h	h	-	a	h	h	a	h	a	a	a	a	h	a	h	h	h	-	a	a	h	h	h	h	a	-	a
*O_149_FW_D	(a,h,b)	h	a	a	h	a	h	h	a	a	a	a	a	a	a	-	a	a	a	-	h	a	h	h	-	a	h	h	a	h	a	a	a	a	h	a	h	h	h	-	a	a	h	h	h	h	a	-	a
*O_149_FW_Dr	(a,h,b)	a	h	h	a	h	a	a	h	h	h	h	h	h	h	-	h	h	h	-	a	h	a	a	-	h	a	a	h	a	h	h	h	h	a	h	a	a	a	-	h	h	a	a	a	a	h	-	h
*P_2887_FW_A	(a,h,b)	a	h	h	a	h	a	a	h	h	h	h	h	h	h	h	h	h	h	a	a	h	a	a	h	h	a	a	h	a	h	h	h	h	h	h	a	a	a	-	h	h	a	a	a	a	h	-	h
*P_2887_FW_Ar	(a,h,b)	h	a	a	h	a	h	h	a	a	a	a	a	a	a	a	a	a	a	h	h	a	h	h	a	a	h	h	a	h	a	a	a	a	a	a	h	h	h	-	a	a	h	h	h	h	a	-	a
*P_2887_FW_C	(a,h,b)	h	a	a	h	a	h	h	a	a	a	a	a	a	a	a	a	a	a	h	h	a	h	h	a	a	h	h	a	h	a	a	a	a	a	a	h	h	h	-	a	a	h	h	h	h	a	-	a
*P_2887_FW_Cr	(a,h,b)	a	h	h	a	h	a	a	h	h	h	h	h	h	h	h	h	h	h	a	a	h	a	a	h	h	a	a	h	a	h	h	h	h	h	h	a	a	a	-	h	h	a	a	a	a	h	-	h
*S_17_38_A	(a,h,b)	-	-	-	-	-	-	-	-	-	-	-	-	-	-	-	-	-	-	-	-	-	-	-	-	-	-	-	-	-	-	-	-	-	-	-	-	-	-	-	-	-	-	-	-	-	-	-	-
*S_17_38_Ar	(a,h,b)	-	-	-	-	-	-	-	-	-	-	-	-	-	-	-	-	-	-	-	-	-	-	-	-	-	-	-	-	-	-	-	-	-	-	-	-	-	-	-	-	-	-	-	-	-	-	-	-
*P_2571_FW_B	(a,h,b)	a	a	h	a	a	a	a	h	h	h	h	h	h	a	h	h	h	h	a	a	a	h	a	h	h	a	h	h	a	h	a	h	h	h	h	h	a	a	-	h	h	a	a	a	a	h	-	h
*P_2571_FW_Br	(a,h,b)	h	h	a	h	h	h	h	a	a	a	a	a	a	h	a	a	a	a	h	h	h	a	h	a	a	h	a	a	h	a	h	a	a	a	a	a	h	h	-	a	a	h	h	h	h	a	-	a
*P_2696_FW_A	(a,h,b)	h	h	a	h	-	h	-	a	h	-	h	h	a	a	-	h	h	a	-	-	a	-	h	-	h	-	a	h	a	-	a	h	a	a	a	h	h	a	-	a	a	h	a	-	a	h	-	a
*P_2696_FW_Ar	(a,h,b)	a	a	h	a	-	a	-	h	a	-	a	a	h	h	-	a	a	h	-	-	h	-	a	-	a	-	h	a	h	-	h	a	h	h	h	a	a	h	-	h	h	a	h	-	h	a	-	h
*O_203_FW_C	(a,h,b)	a	h	-	h	a	a	h	a	h	a	h	a	a	a	-	h	h	h	-	-	h	h	h	-	h	a	a	h	h	a	h	a	a	h	a	h	h	a	-	h	a	h	a	a	h	h	-	a
*O_203_FW_Cr	(a,h,b)	h	a	-	a	h	h	a	h	a	h	a	h	h	h	-	a	a	a	-	-	a	a	a	-	a	h	h	a	a	h	a	h	h	a	h	a	a	h	-	a	h	a	h	h	a	a	-	h
*O_030B_FW_C	(a,h,b)	a	h	a	h	a	a	h	a	a	a	h	a	h	a	a	h	h	h	-	a	h	h	h	a	h	a	a	h	h	a	h	a	h	h	a	h	h	a	-	h	a	h	a	a	h	h	-	a
*O_030B_FW_Cr	(a,h,b)	h	a	h	a	h	h	a	h	h	h	a	h	a	h	h	a	a	a	-	h	a	a	a	h	a	h	h	a	a	h	a	h	a	a	h	a	a	h	-	a	h	a	h	h	a	a	-	h
*P_2501A_FW_A	(a,h,b)	a	h	a	h	a	a	a	h	a	h	h	a	h	a	a	h	h	h	h	a	h	h	h	a	h	a	h	a	h	a	h	h	h	h	a	h	h	a	-	h	h	h	a	h	h	h	-	a
*P_2501A_FW_Ar	(a,h,b)	h	a	h	a	h	h	h	a	h	a	a	h	a	h	h	a	a	a	a	h	a	a	a	h	a	h	a	h	a	h	a	a	a	a	h	a	a	h	-	a	a	a	h	a	a	a	-	h
*P_2277A_FW_B	(a,h,b)	h	h	h	a	h	h	h	a	a	a	a	h	a	a	h	h	a	a	a	h	a	a	a	h	a	h	h	h	a	h	a	a	a	a	a	a	a	a	-	a	a	a	h	a	a	a	-	a
*P_2277A_FW_Br	(a,h,b)	a	a	a	h	a	a	a	h	h	h	h	a	h	h	a	a	h	h	h	a	h	h	h	a	h	a	a	a	h	a	h	h	h	h	h	h	h	h	-	h	h	h	a	h	h	h	-	h
*P_2277A_FW_C	(a,h,b)	a	a	a	h	a	a	a	h	h	h	h	a	h	h	a	a	h	h	h	a	h	h	h	a	h	a	a	a	h	a	h	h	h	h	h	h	h	h	-	h	h	h	a	h	h	h	-	h
*P_2277A_FW_Cr	(a,h,b)	h	h	h	a	h	h	h	a	a	a	a	h	a	a	h	h	a	a	a	h	a	a	a	h	a	h	h	h	a	h	a	a	a	a	a	a	a	a	-	a	a	a	h	a	a	a	-	a
*T_2_32_A	(a,h,b)	-	-	-	-	-	-	-	-	-	-	-	-	-	-	-	-	-	-	-	-	-	-	-	-	-	-	-	-	-	-	-	-	-	-	-	-	-	-	-	-	-	-	-	-	-	-	-	-
*T_2_32_Ar	(a,h,b)	-	-	-	-	-	-	-	-	-	-	-	-	-	-	-	-	-	-	-	-	-	-	-	-	-	-	-	-	-	-	-	-	-	-	-	-	-	-	-	-	-	-	-	-	-	-	-	-
*P_667_FW_C	(a,h,b)	h	h	h	a	a	h	a	h	a	h	a	a	a	a	h	a	a	h	h	h	h	a	a	h	h	h	a	h	h	a	a	h	h	a	a	h	a	a	-	a	h	a	h	a	h	a	-	a
*P_667_FW_Cr	(a,h,b)	a	a	a	h	h	a	h	a	h	a	h	h	h	h	a	h	h	a	a	a	a	h	h	a	a	a	h	a	a	h	h	a	a	h	h	a	h	h	-	h	a	h	a	h	a	h	-	h
*P_422_FW_A	(a,h,b)	h	h	h	a	a	h	a	a	a	h	a	a	a	h	h	a	a	h	h	h	h	a	a	a	a	h	h	h	h	a	h	h	h	a	a	h	a	a	-	a	h	a	h	a	h	-	-	a
*P_422_FW_Ar	(a,h,b)	a	a	a	h	h	a	h	h	h	a	h	h	h	a	a	h	h	a	a	a	a	h	h	h	h	a	a	a	a	h	a	a	a	h	h	a	h	h	-	h	a	h	a	h	a	-	-	h
*S_3_N11_A	(a,h,b)	-	-	-	-	-	-	-	-	-	-	-	-	-	-	-	-	-	-	-	-	-	-	-	-	-	-	-	-	-	-	-	-	-	-	-	-	-	-	-	-	-	-	-	-	-	-	-	-
*S_3_N11_Ar	(a,h,b)	-	-	-	-	-	-	-	-	-	-	-	-	-	-	-	-	-	-	-	-	-	-	-	-	-	-	-	-	-	-	-	-	-	-	-	-	-	-	-	-	-	-	-	-	-	-	-	-
*P_684_FW_B	(a,h,b)	h	h	h	a	a	h	a	a	a	h	a	a	a	h	h	a	a	h	h	h	h	a	a	a	a	h	h	h	h	h	h	h	h	h	a	h	a	a	-	a	h	a	h	a	h	a	-	a
*P_684_FW_Br	(a,h,b)	a	a	a	h	h	a	h	h	h	a	h	h	h	a	a	h	h	a	a	a	a	h	h	h	h	a	a	a	a	a	a	a	a	a	h	a	h	h	-	h	a	h	a	h	a	h	-	h
*P_684_FW_D	(a,h,b)	a	a	a	h	h	a	h	h	h	a	h	h	h	a	a	h	h	a	a	a	a	h	h	h	h	a	a	a	a	a	a	a	a	a	h	a	h	h	-	h	a	h	a	h	a	h	-	h
*P_684_FW_Dr	(a,h,b)	h	h	h	a	a	h	a	a	a	h	a	a	a	h	h	a	a	h	h	h	h	a	a	a	a	h	h	h	h	h	h	h	h	h	a	h	a	a	-	a	h	a	h	a	h	a	-	a
*P_2797_FW_A	(a,h,b)	h	h	a	a	-	h	-	-	h	h	h	h	h	h	h	h	a	a	h	-	h	h	h	-	-	h	h	h	h	h	a	-	h	a	a	h	a	a	-	a	a	h	h	h	a	a	-	a
*P_2797_FW_Ar	(a,h,b)	a	a	h	h	-	a	-	-	a	a	a	a	a	a	a	a	h	h	a	-	a	a	a	-	-	a	a	a	a	a	h	-	a	h	h	a	h	h	-	h	h	a	a	a	h	h	-	h
*P_2766_FW_A	(a,h,b)	h	h	a	a	h	h	a	a	a	h	h	a	a	a	a	h	a	a	h	a	a	a	h	-	a	h	h	h	h	h	a	a	h	h	a	h	a	a	-	a	a	h	h	a	a	h	-	a
*P_2766_FW_Ar	(a,h,b)	a	a	h	h	a	a	h	h	h	a	a	h	h	h	h	a	h	h	a	h	h	h	a	-	h	a	a	a	a	a	h	h	a	a	h	a	h	h	-	h	h	a	a	h	h	a	-	h
*O_260_FW_B	(a,h,b)	h	h	a	-	h	h	a	a	a	h	h	a	a	a	-	h	a	a	-	a	a	h	h	-	a	-	h	h	h	h	a	a	a	h	a	h	a	a	-	a	a	h	h	h	a	h	-	a
*O_260_FW_Br	(a,h,b)	a	a	h	-	a	a	h	h	h	a	a	h	h	h	-	a	h	h	-	h	h	a	a	-	h	-	a	a	a	a	h	h	h	a	h	a	h	h	-	h	h	a	a	a	h	a	-	h
*P_2418_FW_B	(a,h,b)	a	a	h	a	a	a	h	h	h	a	h	h	h	a	h	a	h	a	a	h	h	a	a	a	h	a	h	a	a	a	h	h	h	a	h	a	h	h	-	h	h	a	a	a	h	a	-	h
*P_2418_FW_Br	(a,h,b)	h	h	a	h	h	h	a	a	a	h	a	a	a	h	a	h	a	h	h	a	a	h	h	h	a	h	a	h	h	h	a	a	a	h	a	h	a	a	-	a	a	h	h	h	a	h	-	a
*S_4_N1_A	(a,h,b)	-	-	-	-	-	-	-	-	-	-	-	-	-	-	-	-	-	-	-	-	-	-	-	-	-	-	-	-	-	-	-	-	-	-	-	-	-	-	-	-	-	-	-	-	-	-	-	-
*S_4_N1_Ar	(a,h,b)	-	-	-	-	-	-	-	-	-	-	-	-	-	-	-	-	-	-	-	-	-	-	-	-	-	-	-	-	-	-	-	-	-	-	-	-	-	-	-	-	-	-	-	-	-	-	-	-
*T_1_N2_A	(a,h,b)	-	-	-	-	-	-	-	-	-	-	-	-	-	-	-	-	-	-	-	-	-	-	-	-	-	-	-	-	-	-	-	-	-	-	-	-	-	-	-	-	-	-	-	-	-	-	-	-
*T_1_N2_Ar	(a,h,b)	-	-	-	-	-	-	-	-	-	-	-	-	-	-	-	-	-	-	-	-	-	-	-	-	-	-	-	-	-	-	-	-	-	-	-	-	-	-	-	-	-	-	-	-	-	-	-	-
*O_417_FW_A	(a,h,b)	a	a	h	a	-	h	-	a	h	a	h	h	h	h	-	-	a	h	-	-	h	-	h	-	a	-	a	h	h	h	a	a	a	a	a	h	h	h	-	-	h	a	h	-	a	a	-	h
*O_417_FW_Ar	(a,h,b)	h	h	a	h	-	a	-	h	a	h	a	a	a	a	-	-	h	a	-	-	a	-	a	-	h	-	h	a	a	a	h	h	h	h	h	a	a	a	-	-	a	h	a	-	h	h	-	a
*O_417_FW_C	(a,h,b)	h	h	a	h	-	a	-	h	a	h	a	a	a	a	-	-	h	a	-	-	a	-	a	-	h	-	h	a	a	a	h	h	h	h	h	a	a	a	-	-	a	h	a	-	h	h	-	a
*O_417_FW_Cr	(a,h,b)	a	a	h	a	-	h	-	a	h	a	h	h	h	h	-	-	a	h	-	-	h	-	h	-	a	-	a	h	h	h	a	a	a	a	a	h	h	h	-	-	h	a	h	-	a	a	-	h
*P_2420_FW_B	(a,h,b)	h	h	a	h	a	a	h	h	a	h	a	a	a	a	a	h	h	a	a	a	a	a	a	h	h	a	h	a	a	a	h	h	h	h	h	a	a	a	-	a	a	h	a	-	h	h	-	a
*P_2420_FW_Br	(a,h,b)	a	a	h	a	h	h	a	a	h	a	h	h	h	h	h	a	a	h	h	h	h	h	h	a	a	h	a	h	h	h	a	a	a	a	a	h	h	h	-	h	h	a	h	-	a	a	-	h
*P_649_FW_A	(a,h,b)	h	h	a	h	a	a	h	h	a	h	a	a	h	a	a	h	h	a	a	a	a	h	a	h	h	a	h	h	h	a	h	h	h	h	h	a	a	a	-	a	a	h	a	a	h	h	-	a
*P_649_FW_Ar	(a,h,b)	a	a	h	a	h	h	a	a	h	a	h	h	a	h	h	a	a	h	h	h	h	a	h	a	a	h	a	a	a	h	a	a	a	a	a	h	h	h	-	h	h	a	h	h	a	a	-	h
*P_649_FW_C	(a,h,b)	a	a	h	a	h	h	a	a	h	a	h	h	a	h	h	a	a	h	h	h	h	a	h	a	a	h	a	a	a	h	a	a	a	a	a	h	h	h	-	h	h	a	h	h	a	a	-	h
*P_649_FW_Cr	(a,h,b)	h	h	a	h	a	a	h	h	a	h	a	a	h	a	a	h	h	a	a	a	a	h	a	h	h	a	h	h	h	a	h	h	h	h	h	a	a	a	-	a	a	h	a	a	h	h	-	a
*S_2_31_A	(a,h,b)	-	-	-	-	-	-	-	-	-	-	-	-	-	-	-	-	-	-	-	-	-	-	-	-	-	-	-	-	-	-	-	-	-	-	-	-	-	-	-	-	-	-	-	-	-	-	-	-
*S_2_31_Ar	(a,h,b)	-	-	-	-	-	-	-	-	-	-	-	-	-	-	-	-	-	-	-	-	-	-	-	-	-	-	-	-	-	-	-	-	-	-	-	-	-	-	-	-	-	-	-	-	-	-	-	-
*S_4_33_A	(a,h,b)	-	-	-	-	-	-	-	-	-	-	-	-	-	-	-	-	-	-	-	-	-	-	-	-	-	-	-	-	-	-	-	-	-	-	-	-	-	-	-	-	-	-	-	-	-	-	-	-
*S_4_33_Ar	(a,h,b)	-	-	-	-	-	-	-	-	-	-	-	-	-	-	-	-	-	-	-	-	-	-	-	-	-	-	-	-	-	-	-	-	-	-	-	-	-	-	-	-	-	-	-	-	-	-	-	-
*T_2_13_A	(a,h,b)	-	-	-	-	-	-	-	-	-	-	-	-	-	-	-	-	-	-	-	-	-	-	-	-	-	-	-	-	-	-	-	-	-	-	-	-	-	-	-	-	-	-	-	-	-	-	-	-
*T_2_13_Ar	(a,h,b)	-	-	-	-	-	-	-	-	-	-	-	-	-	-	-	-	-	-	-	-	-	-	-	-	-	-	-	-	-	-	-	-	-	-	-	-	-	-	-	-	-	-	-	-	-	-	-	-
*P_2658_FW_B	(a,h,b)	a	-	h	a	h	h	a	a	h	a	h	a	a	h	h	h	a	h	h	h	a	a	h	a	a	h	h	a	a	a	a	h	a	a	h	h	h	h	-	h	h	a	h	h	a	a	-	h
*P_2658_FW_Br	(a,h,b)	h	-	a	h	a	a	h	h	a	h	a	h	h	a	a	a	h	a	a	a	h	h	a	h	h	a	a	h	h	h	h	a	h	h	a	a	a	a	-	a	a	h	a	a	h	h	-	a
*S_2_N5_A	(a,h,b)	-	-	-	-	-	-	-	-	-	-	-	-	-	-	-	-	-	-	-	-	-	-	-	-	-	-	-	-	-	-	-	-	-	-	-	-	-	-	-	-	-	-	-	-	-	-	-	-
*S_2_N5_Ar	(a,h,b)	-	-	-	-	-	-	-	-	-	-	-	-	-	-	-	-	-	-	-	-	-	-	-	-	-	-	-	-	-	-	-	-	-	-	-	-	-	-	-	-	-	-	-	-	-	-	-	-
*S_2_11_A	(a,h,b)	-	-	-	-	-	-	-	-	-	-	-	-	-	-	-	-	-	-	-	-	-	-	-	-	-	-	-	-	-	-	-	-	-	-	-	-	-	-	-	-	-	-	-	-	-	-	-	-
*S_2_11_Ar	(a,h,b)	-	-	-	-	-	-	-	-	-	-	-	-	-	-	-	-	-	-	-	-	-	-	-	-	-	-	-	-	-	-	-	-	-	-	-	-	-	-	-	-	-	-	-	-	-	-	-	-
*S_4_50_A	(a,h,b)	-	-	-	-	-	-	-	-	-	-	-	-	-	-	-	-	-	-	-	-	-	-	-	-	-	-	-	-	-	-	-	-	-	-	-	-	-	-	-	-	-	-	-	-	-	-	-	-
*S_4_50_Ar	(a,h,b)	-	-	-	-	-	-	-	-	-	-	-	-	-	-	-	-	-	-	-	-	-	-	-	-	-	-	-	-	-	-	-	-	-	-	-	-	-	-	-	-	-	-	-	-	-	-	-	-
*S_4_51_A	(a,h,b)	-	-	-	-	-	-	-	-	-	-	-	-	-	-	-	-	-	-	-	-	-	-	-	-	-	-	-	-	-	-	-	-	-	-	-	-	-	-	-	-	-	-	-	-	-	-	-	-
*S_4_51_Ar	(a,h,b)	-	-	-	-	-	-	-	-	-	-	-	-	-	-	-	-	-	-	-	-	-	-	-	-	-	-	-	-	-	-	-	-	-	-	-	-	-	-	-	-	-	-	-	-	-	-	-	-
*O_016_FW_C	(a,h,b)	a	a	h	a	h	h	a	a	a	a	h	a	a	h	h	h	a	h	-	a	a	a	h	h	a	h	h	-	a	-	h	h	h	a	h	h	h	a	-	h	a	a	h	h	a	h	-	-
*O_016_FW_Cr	(a,h,b)	h	h	a	h	a	a	h	h	h	h	a	h	h	a	a	a	h	a	-	h	h	h	a	a	h	a	a	-	h	-	a	a	a	h	a	a	a	h	-	a	h	h	a	a	h	a	-	-
*O_016_FW_D	(a,h,b)	h	h	a	h	a	a	h	h	h	h	a	h	h	a	a	a	h	a	-	h	h	h	a	a	h	a	a	-	h	-	a	a	a	h	a	a	a	h	-	a	h	h	a	a	h	a	-	-
*O_016_FW_Dr	(a,h,b)	a	a	h	a	h	h	a	a	a	a	h	a	a	h	h	h	a	h	-	a	a	a	h	h	a	h	h	-	a	-	h	h	h	a	h	h	h	a	-	h	a	a	h	h	a	h	-	-
*P_14_FW_A	(a,h,b)	a	a	h	h	-	h	-	a	a	a	a	a	a	h	-	-	a	h	-	-	a	-	h	-	a	-	h	h	a	a	h	h	h	a	h	h	h	a	-	-	a	h	h	-	a	h	-	h
*P_14_FW_Ar	(a,h,b)	h	h	a	a	-	a	-	h	h	h	h	h	h	a	-	-	h	a	-	-	h	-	a	-	h	-	a	a	h	h	a	a	a	h	a	a	a	h	-	-	h	a	a	-	h	a	-	a
*S_17_5_A	(a,h,b)	-	-	-	-	-	-	-	-	-	-	-	-	-	-	-	-	-	-	-	-	-	-	-	-	-	-	-	-	-	-	-	-	-	-	-	-	-	-	-	-	-	-	-	-	-	-	-	-
*S_17_5_Ar	(a,h,b)	-	-	-	-	-	-	-	-	-	-	-	-	-	-	-	-	-	-	-	-	-	-	-	-	-	-	-	-	-	-	-	-	-	-	-	-	-	-	-	-	-	-	-	-	-	-	-	-
*P_2826_FW_B	(a,h,b)	h	a	a	h	a	a	h	a	a	a	h	a	h	a	a	a	h	a	h	h	h	h	h	h	a	h	a	h	a	h	a	a	h	a	a	h	a	a	-	a	a	a	h	a	h	a	-	a
*P_2826_FW_Br	(a,h,b)	a	h	h	a	h	h	a	h	h	h	a	h	a	h	h	h	a	h	a	a	a	a	a	a	h	a	h	a	h	a	h	h	a	h	h	a	h	h	-	h	h	h	a	h	a	h	-	h
*S_4_7_A	(a,h,b)	-	-	-	-	-	-	-	-	-	-	-	-	-	-	-	-	-	-	-	-	-	-	-	-	-	-	-	-	-	-	-	-	-	-	-	-	-	-	-	-	-	-	-	-	-	-	-	-
*S_4_7_Ar	(a,h,b)	-	-	-	-	-	-	-	-	-	-	-	-	-	-	-	-	-	-	-	-	-	-	-	-	-	-	-	-	-	-	-	-	-	-	-	-	-	-	-	-	-	-	-	-	-	-	-	-
*T_3_18_A	(a,h,b)	-	-	-	-	-	-	-	-	-	-	-	-	-	-	-	-	-	-	-	-	-	-	-	-	-	-	-	-	-	-	-	-	-	-	-	-	-	-	-	-	-	-	-	-	-	-	-	-
*T_3_18_Ar	(a,h,b)	-	-	-	-	-	-	-	-	-	-	-	-	-	-	-	-	-	-	-	-	-	-	-	-	-	-	-	-	-	-	-	-	-	-	-	-	-	-	-	-	-	-	-	-	-	-	-	-
*O_127A_FW_B	(a,h,b)	h	a	a	h	a	a	a	h	h	a	h	a	-	a	a	h	h	a	-	a	h	h	h	h	a	-	a	h	a	a	h	h	h	h	a	h	a	a	-	a	a	a	h	a	h	a	-	a
*O_127A_FW_Br	(a,h,b)	a	h	h	a	h	h	h	a	a	h	a	h	-	h	h	a	a	h	-	h	a	a	a	a	h	-	h	a	h	h	a	a	a	a	h	a	h	h	-	h	h	h	a	h	a	h	-	h
*O_349_FW_B	(a,h,b)	h	h	h	h	h	a	h	a	a	h	a	a	a	a	-	h	a	h	-	h	a	h	h	-	a	-	a	a	h	h	a	a	h	a	h	h	h	-	-	a	a	h	h	h	a	h	-	h
*O_349_FW_Br	(a,h,b)	a	a	a	a	a	h	a	h	h	a	h	h	h	h	-	a	h	a	-	a	h	a	a	-	h	-	h	h	a	a	h	h	a	h	a	a	a	-	-	h	h	a	a	a	h	a	-	a
*O_312B_FW_B	(a,h,b)	a	h	a	h	h	a	a	a	a	a	a	a	a	h	-	a	h	a	-	-	a	h	a	-	h	a	h	h	a	a	h	h	h	h	a	a	a	h	-	h	h	h	h	a	a	h	-	a
*O_312B_FW_Br	(a,h,b)	h	a	h	a	a	h	h	h	h	h	h	h	h	a	-	h	a	h	-	-	h	a	h	-	a	h	a	a	h	h	a	a	a	a	h	h	h	a	-	a	a	a	a	h	h	a	-	h
*P_2156_FW_A	(a,h,b)	h	h	a	h	h	-	a	a	a	a	a	a	a	h	a	a	h	a	a	a	a	h	a	h	h	a	h	h	a	a	h	h	h	h	a	a	a	h	-	h	a	h	h	a	a	h	-	a
*P_2156_FW_Ar	(a,h,b)	a	a	h	a	a	-	h	h	h	h	h	h	h	a	h	h	a	h	h	h	h	a	h	a	a	h	a	a	h	h	a	a	a	a	h	h	h	a	-	a	h	a	a	h	h	a	-	h
*P_2839_FW_A	(a,h,b)	h	h	h	a	h	h	h	h	a	a	a	h	a	h	a	a	h	a	a	a	a	a	a	h	h	h	h	h	h	a	a	a	h	a	a	h	a	h	-	a	a	h	h	a	h	-	-	a
*P_2839_FW_Ar	(a,h,b)	a	a	a	h	a	a	a	a	h	h	h	a	h	a	h	h	a	h	h	h	h	h	h	a	a	a	a	a	a	h	h	h	a	h	h	a	h	a	-	h	h	a	a	h	a	-	-	h
*W_15_FW_B	(a,h,b)	a	h	a	a	h	h	-	h	h	a	a	h	a	-	-	a	h	a	-	-	-	-	a	-	h	-	h	h	h	h	a	a	h	a	a	a	a	h	-	a	a	h	h	-	-	-	-	a
*W_15_FW_Br	(a,h,b)	h	a	h	h	a	a	-	a	a	h	h	a	h	-	-	h	a	h	-	-	-	-	h	-	a	-	a	a	a	a	h	h	a	h	h	h	h	a	-	h	h	a	a	-	-	-	-	h
*P_2392_FW_A	(a,h,b)	h	a	a	a	h	h	a	a	a	a	h	a	a	h	h	a	h	h	h	h	h	a	a	a	h	a	h	h	h	h	a	a	a	a	a	a	h	h	-	h	a	h	h	h	h	a	-	h
*P_2392_FW_Ar	(a,h,b)	a	h	h	h	a	a	h	h	h	h	a	h	h	a	a	h	a	a	a	a	a	h	h	h	a	h	a	a	a	a	h	h	h	h	h	h	a	a	-	a	h	a	a	a	a	h	-	a
*P_2392_FW_C	(a,h,b)	a	h	h	h	a	a	h	h	h	h	a	h	h	a	a	h	a	a	a	a	a	h	h	h	a	h	a	a	a	a	h	h	h	h	h	h	a	a	-	a	h	a	a	a	a	h	-	a
*P_2392_FW_Cr	(a,h,b)	h	a	a	a	h	h	a	a	a	a	h	a	a	h	h	a	h	h	h	h	h	a	a	a	h	a	h	h	h	h	a	a	a	a	a	a	h	h	-	h	a	h	h	h	h	a	-	h
*O_029_FW_A	(a,h,b)	a	h	a	h	a	a	h	h	h	h	a	h	h	a	-	h	a	a	-	h	a	-	h	-	a	h	a	a	a	a	h	h	h	h	h	h	a	a	-	a	h	a	a	h	a	h	-	a
*O_029_FW_Ar	(a,h,b)	h	a	h	a	h	h	a	a	a	a	h	a	a	h	-	a	h	h	-	a	h	-	a	-	h	a	h	h	h	h	a	a	a	a	a	a	h	h	-	h	a	h	h	a	h	a	-	h
*O_029_FW_C	(a,h,b)	h	a	h	a	h	h	a	a	a	a	h	a	a	h	-	a	h	h	-	a	h	-	a	-	h	a	h	h	h	h	a	a	a	a	a	a	h	h	-	h	a	h	h	a	h	a	-	h
*O_029_FW_Cr	(a,h,b)	a	h	a	h	a	a	h	h	h	h	a	h	h	a	-	h	a	a	-	h	a	-	h	-	a	h	a	a	a	a	h	h	h	h	h	h	a	a	-	a	h	a	a	h	a	h	-	a
*P_2531_FW_A	(a,h,b)	h	a	h	a	a	a	a	h	a	a	h	a	a	a	h	h	a	h	a	a	h	a	h	a	a	a	h	h	h	a	a	a	a	a	a	a	h	h	-	h	h	a	h	a	a	a	-	h
*P_2531_FW_Ar	(a,h,b)	a	h	a	h	h	h	h	a	h	h	a	h	h	h	a	a	h	a	h	h	a	h	a	h	h	h	a	a	a	h	h	h	h	h	h	h	a	a	-	a	a	h	a	h	h	h	-	a
*P_2531_FW_D	(a,h,b)	a	h	a	h	h	h	h	a	h	h	a	h	h	h	a	a	h	a	h	h	a	h	a	h	h	h	a	a	a	h	h	h	h	h	h	h	a	a	-	a	a	h	a	h	h	h	-	a
*P_2531_FW_Dr	(a,h,b)	h	a	h	a	a	a	a	h	a	a	h	a	a	a	h	h	a	h	a	a	h	a	h	a	a	a	h	h	h	a	a	a	a	a	a	a	h	h	-	h	h	a	h	a	a	a	-	h
*P_2140_FW_B	(a,h,b)	a	h	h	a	a	h	h	h	a	h	h	h	a	a	a	h	a	h	a	h	h	h	h	h	a	h	h	h	h	h	h	a	a	a	h	h	h	h	-	h	h	h	h	a	h	a	-	h
*P_2140_FW_Br	(a,h,b)	h	a	a	h	h	a	a	a	h	a	a	a	h	h	h	a	h	a	h	a	a	a	a	a	h	a	a	a	a	a	a	h	h	h	a	a	a	a	-	a	a	a	a	h	a	h	-	a
*W_17A_FW_B	(a,h,b)	h	a	-	h	h	a	-	a	h	a	-	a	a	h	-	a	h	a	-	-	a	-	a	-	a	-	h	a	a	a	a	h	h	a	a	a	a	a	-	a	a	a	a	-	a	h	-	h
*W_17A_FW_Br	(a,h,b)	a	h	-	a	a	h	-	h	a	h	-	h	h	a	-	h	a	h	-	-	h	-	h	-	h	-	a	h	h	h	h	a	a	h	h	h	h	h	-	h	h	h	h	-	h	a	-	a
*P_2794_FW_B	(a,h,b)	h	a	a	a	h	a	a	a	h	a	a	a	a	h	h	a	h	a	h	a	a	a	a	a	a	h	h	a	h	a	a	h	h	a	a	h	a	h	-	a	a	a	a	h	a	h	-	h
*P_2794_FW_Br	(a,h,b)	a	h	h	h	a	h	h	h	a	h	h	h	h	a	a	h	a	h	a	h	h	h	h	h	h	a	a	h	a	h	h	a	a	h	h	a	h	a	-	h	h	h	h	a	h	a	-	a
*O_312A_FW_C	(a,h,b)	h	a	h	a	h	a	a	a	h	-	a	h	a	h	-	a	h	a	-	-	a	a	a	-	a	h	h	h	h	a	a	h	a	a	a	h	a	h	-	a	a	h	a	h	a	h	-	h
*O_312A_FW_Cr	(a,h,b)	a	h	a	h	a	h	h	h	a	-	h	a	h	a	-	h	a	h	-	-	h	h	h	-	h	a	a	a	a	h	h	a	h	h	h	a	h	a	-	h	h	a	h	a	h	a	-	a
*S_5_N16_A	(a,h,b)	-	-	-	-	-	-	-	-	-	-	-	-	-	-	-	-	-	-	-	-	-	-	-	-	-	-	-	-	-	-	-	-	-	-	-	-	-	-	-	-	-	-	-	-	-	-	-	-
*S_5_N16_Ar	(a,h,b)	-	-	-	-	-	-	-	-	-	-	-	-	-	-	-	-	-	-	-	-	-	-	-	-	-	-	-	-	-	-	-	-	-	-	-	-	-	-	-	-	-	-	-	-	-	-	-	-
*P_2730_FW_B	(a,h,b)	a	h	-	h	a	h	-	h	a	a	a	a	h	a	-	a	a	h	-	-	a	-	a	-	h	-	a	a	a	h	h	h	a	h	h	a	a	a	-	a	h	a	h	-	h	a	-	a
*P_2730_FW_Br	(a,h,b)	h	a	-	a	h	a	-	a	h	h	h	h	a	h	-	h	h	a	-	-	h	-	h	-	a	-	h	h	h	a	a	a	h	a	a	h	h	h	-	h	a	h	a	-	a	h	-	h
*P_2730_FW_D	(a,h,b)	h	a	-	a	h	a	-	a	h	h	h	h	a	h	-	h	h	a	-	-	h	-	h	-	a	-	h	h	h	a	a	a	h	a	a	h	h	h	-	h	a	h	a	-	a	h	-	h
*P_2730_FW_Dr	(a,h,b)	a	h	-	h	a	h	-	h	a	a	a	a	h	a	-	a	a	h	-	-	a	-	a	-	h	-	a	a	a	h	h	h	a	h	h	a	a	a	-	a	h	a	h	-	h	a	-	a
*W_16_FW_B	(a,h,b)	a	h	a	h	a	h	-	h	a	a	a	a	-	-	-	a	a	h	-	-	-	-	a	-	h	-	a	a	a	h	h	h	a	h	h	a	a	a	-	a	h	a	h	-	-	-	-	a
*W_16_FW_Br	(a,h,b)	h	a	h	a	h	a	-	a	h	h	h	h	-	-	-	h	h	a	-	-	-	-	h	-	a	-	h	h	h	a	a	a	h	a	a	h	h	h	-	h	a	h	a	-	-	-	-	h
*W_16_FW_D	(a,h,b)	h	a	h	a	h	a	-	a	h	h	h	h	-	-	-	h	h	a	-	-	-	-	h	-	a	-	h	h	h	a	a	a	h	a	a	h	h	h	-	h	a	h	a	-	-	-	-	h
*W_16_FW_Dr	(a,h,b)	a	h	a	h	a	h	-	h	a	a	a	a	-	-	-	a	a	h	-	-	-	-	a	-	h	-	a	a	a	h	h	h	a	h	h	a	a	a	-	a	h	a	h	-	-	-	-	a
*S_2_N9_A	(a,h,b)	-	-	-	-	-	-	-	-	-	-	-	-	-	-	-	-	-	-	-	-	-	-	-	-	-	-	-	-	-	-	-	-	-	-	-	-	-	-	-	-	-	-	-	-	-	-	-	-
*S_2_N9_Ar	(a,h,b)	-	-	-	-	-	-	-	-	-	-	-	-	-	-	-	-	-	-	-	-	-	-	-	-	-	-	-	-	-	-	-	-	-	-	-	-	-	-	-	-	-	-	-	-	-	-	-	-
*T_2_21_A	(a,h,b)	-	-	-	-	-	-	-	-	-	-	-	-	-	-	-	-	-	-	-	-	-	-	-	-	-	-	-	-	-	-	-	-	-	-	-	-	-	-	-	-	-	-	-	-	-	-	-	-
*T_2_21_Ar	(a,h,b)	-	-	-	-	-	-	-	-	-	-	-	-	-	-	-	-	-	-	-	-	-	-	-	-	-	-	-	-	-	-	-	-	-	-	-	-	-	-	-	-	-	-	-	-	-	-	-	-
*T_2_1_A	(a,h,b)	-	-	-	-	-	-	-	-	-	-	-	-	-	-	-	-	-	-	-	-	-	-	-	-	-	-	-	-	-	-	-	-	-	-	-	-	-	-	-	-	-	-	-	-	-	-	-	-
*T_2_1_Ar	(a,h,b)	-	-	-	-	-	-	-	-	-	-	-	-	-	-	-	-	-	-	-	-	-	-	-	-	-	-	-	-	-	-	-	-	-	-	-	-	-	-	-	-	-	-	-	-	-	-	-	-
*P_2880_FW_A	(a,h,b)	h	h	a	a	a	a	a	h	a	a	h	h	h	a	h	h	a	a	h	h	a	a	h	h	a	h	a	h	a	a	a	a	h	h	a	a	a	h	-	a	h	a	a	a	h	a	-	-
*P_2880_FW_Ar	(a,h,b)	a	a	h	h	h	h	h	a	h	h	a	a	a	h	a	a	h	h	a	a	h	h	a	a	h	a	h	a	h	h	h	h	a	a	h	h	h	a	-	h	a	h	h	h	a	h	-	-
*P_2525_FW_A	(a,h,b)	a	a	h	h	h	a	h	a	h	h	h	a	a	h	a	a	h	h	a	a	h	h	a	a	h	a	h	a	h	h	h	h	a	a	a	h	h	a	-	h	a	h	h	-	-	h	-	h
*P_2525_FW_Ar	(a,h,b)	h	h	a	a	a	h	a	h	a	a	a	h	h	a	h	h	a	a	h	h	a	a	h	h	a	h	a	h	a	a	a	a	h	h	h	a	a	h	-	a	h	a	a	-	-	a	-	a
*P_2525_FW_C	(a,h,b)	h	h	a	a	a	h	a	h	a	a	a	h	h	a	h	h	a	a	h	h	a	a	h	h	a	h	a	h	a	a	a	a	h	h	h	a	a	h	-	a	h	a	a	-	-	a	-	a
*P_2525_FW_Cr	(a,h,b)	a	a	h	h	h	a	h	a	h	h	h	a	a	h	a	a	h	h	a	a	h	h	a	a	h	a	h	a	h	h	h	h	a	a	a	h	h	a	-	h	a	h	h	-	-	h	-	h
*P_2862_FW_B	(a,h,b)	h	h	a	h	h	h	a	a	a	a	a	a	a	h	h	a	a	a	h	h	h	h	h	h	a	h	a	h	h	a	h	a	h	h	h	h	h	h	-	a	h	a	h	a	h	a	-	a
*P_2862_FW_Br	(a,h,b)	a	a	h	a	a	a	h	h	h	h	h	h	h	a	a	h	h	h	a	a	a	a	a	a	h	a	h	a	a	h	a	h	a	a	a	a	a	a	-	h	a	h	a	h	a	h	-	h
*P_2862_FW_C	(a,h,b)	a	a	h	a	a	a	h	h	h	h	h	h	h	a	a	h	h	h	a	a	a	a	a	a	h	a	h	a	a	h	a	h	a	a	a	a	a	a	-	h	a	h	a	h	a	h	-	h
*P_2862_FW_Cr	(a,h,b)	h	h	a	h	h	h	a	a	a	a	a	a	a	h	h	a	a	a	h	h	h	h	h	h	a	h	a	h	h	a	h	a	h	h	h	h	h	h	-	a	h	a	h	a	h	a	-	a
*P_2585_FW_A	(a,h,b)	h	a	h	h	h	a	a	h	h	a	h	h	a	h	a	a	a	h	a	h	a	h	h	-	h	h	a	h	h	h	h	a	a	a	a	a	h	h	-	h	h	a	h	a	a	h	-	h
*P_2585_FW_Ar	(a,h,b)	a	h	a	a	a	h	h	a	a	h	a	a	h	a	h	h	h	a	h	a	h	a	a	-	a	a	h	a	a	a	a	h	h	h	h	h	a	a	-	a	a	h	a	h	h	a	-	a
*P_2585_FW_C	(a,h,b)	a	h	a	a	a	h	h	a	a	h	a	a	h	a	h	h	h	a	h	a	h	a	a	-	a	a	h	a	a	a	a	h	h	h	h	h	a	a	-	a	a	h	a	h	h	a	-	a
*P_2585_FW_Cr	(a,h,b)	h	a	h	h	h	a	a	h	h	a	h	h	a	h	a	a	a	h	a	h	a	h	h	-	h	h	a	h	h	h	h	a	a	a	a	a	h	h	-	h	h	a	h	a	a	h	-	h
*P_520_FW_A	(a,h,b)	a	a	a	a	a	h	a	a	a	a	h	h	h	a	a	h	h	a	h	a	h	a	a	h	a	a	h	a	a	a	a	h	h	h	a	h	a	a	-	a	a	h	a	a	h	a	-	a
*P_520_FW_Ar	(a,h,b)	h	h	h	h	h	a	h	h	h	h	a	a	a	h	h	a	a	h	a	h	a	h	h	a	h	h	a	h	h	h	h	a	a	a	h	a	h	h	-	h	h	a	h	h	a	h	-	h
*P_520_FW_B	(a,h,b)	h	h	h	h	h	a	h	h	h	h	a	a	a	h	h	a	a	h	a	h	a	h	h	a	h	h	a	h	h	h	h	a	a	a	h	a	h	h	-	h	h	a	h	h	a	h	-	h
*P_520_FW_Br	(a,h,b)	a	a	a	a	a	h	a	a	a	a	h	h	h	a	a	h	h	a	h	a	h	a	a	h	a	a	h	a	a	a	a	h	h	h	a	h	a	a	-	a	a	h	a	a	h	a	-	a
*S_4_48_A	(a,h,b)	-	-	-	-	-	-	-	-	-	-	-	-	-	-	-	-	-	-	-	-	-	-	-	-	-	-	-	-	-	-	-	-	-	-	-	-	-	-	-	-	-	-	-	-	-	-	-	-
*S_4_48_Ar	(a,h,b)	-	-	-	-	-	-	-	-	-	-	-	-	-	-	-	-	-	-	-	-	-	-	-	-	-	-	-	-	-	-	-	-	-	-	-	-	-	-	-	-	-	-	-	-	-	-	-	-
*O_430_FW_A	(a,h,b)	a	a	a	a	a	h	-	h	a	a	h	-	-	a	-	h	h	h	-	-	h	a	a	-	a	-	h	a	a	a	a	h	h	h	a	h	-	a	-	-	a	h	a	-	h	a	-	a
*O_430_FW_Ar	(a,h,b)	h	h	h	h	h	a	-	a	h	h	a	-	-	h	-	a	a	a	-	-	a	h	h	-	h	-	a	h	h	h	h	a	a	a	h	a	-	h	-	-	h	a	h	-	a	h	-	h
*T_3_21_A	(a,h,b)	-	-	-	-	-	-	-	-	-	-	-	-	-	-	-	-	-	-	-	-	-	-	-	-	-	-	-	-	-	-	-	-	-	-	-	-	-	-	-	-	-	-	-	-	-	-	-	-
*T_3_21_Ar	(a,h,b)	-	-	-	-	-	-	-	-	-	-	-	-	-	-	-	-	-	-	-	-	-	-	-	-	-	-	-	-	-	-	-	-	-	-	-	-	-	-	-	-	-	-	-	-	-	-	-	-
*P_2607_FW_C	(a,h,b)	a	a	a	h	a	h	h	a	h	h	h	h	a	h	h	a	a	h	h	h	h	a	h	-	a	a	h	a	h	h	h	a	h	a	a	a	a	h	-	h	a	a	a	a	a	a	-	h
*P_2607_FW_Cr	(a,h,b)	h	h	h	a	h	a	a	h	a	a	a	a	h	a	a	h	h	a	a	a	a	h	a	-	h	h	a	h	a	a	a	h	a	h	h	h	h	a	-	a	h	h	h	h	h	h	-	a
*O_381A_FW_A	(a,h,b)	a	a	a	h	a	h	-	a	h	h	h	h	a	h	-	a	a	h	-	-	h	-	h	-	a	-	h	a	h	h	h	a	h	h	a	a	a	h	-	h	a	a	a	-	a	a	-	h
*O_381A_FW_Ar	(a,h,b)	h	h	h	a	h	a	-	h	a	a	a	a	h	a	-	h	h	a	-	-	a	-	a	-	h	-	a	h	a	a	a	h	a	a	h	h	h	a	-	a	h	h	h	-	h	h	-	a
*O_381A_FW_B	(a,h,b)	h	h	h	a	h	a	-	h	a	a	a	a	h	a	-	h	h	a	-	-	a	-	a	-	h	-	a	h	a	a	a	h	a	a	h	h	h	a	-	a	h	h	h	-	h	h	-	a
*O_381A_FW_Br	(a,h,b)	a	a	a	h	a	h	-	a	h	h	h	h	a	h	-	a	a	h	-	-	h	-	h	-	a	-	h	a	h	h	h	a	h	h	a	a	a	h	-	h	a	a	a	-	a	a	-	h
*P_2610_FW_B	(a,h,b)	h	h	h	a	h	a	a	h	a	h	a	a	h	a	a	h	h	a	a	a	a	h	h	a	h	a	a	h	a	a	h	h	a	a	h	h	a	h	-	a	h	h	a	a	h	h	-	a
*P_2610_FW_Br	(a,h,b)	a	a	a	h	a	h	h	a	h	a	h	h	a	h	h	a	a	h	h	h	h	a	a	h	a	h	h	a	h	h	a	a	h	h	a	a	h	a	-	h	a	a	h	h	a	a	-	h
*S_4_16_A	(a,h,b)	-	-	-	-	-	-	-	-	-	-	-	-	-	-	-	-	-	-	-	-	-	-	-	-	-	-	-	-	-	-	-	-	-	-	-	-	-	-	-	-	-	-	-	-	-	-	-	-
*S_4_16_Ar	(a,h,b)	-	-	-	-	-	-	-	-	-	-	-	-	-	-	-	-	-	-	-	-	-	-	-	-	-	-	-	-	-	-	-	-	-	-	-	-	-	-	-	-	-	-	-	-	-	-	-	-
*T_5_N19_A	(a,h,b)	-	-	-	-	-	-	-	-	-	-	-	-	-	-	-	-	-	-	-	-	-	-	-	-	-	-	-	-	-	-	-	-	-	-	-	-	-	-	-	-	-	-	-	-	-	-	-	-
*T_5_N19_Ar	(a,h,b)	-	-	-	-	-	-	-	-	-	-	-	-	-	-	-	-	-	-	-	-	-	-	-	-	-	-	-	-	-	-	-	-	-	-	-	-	-	-	-	-	-	-	-	-	-	-	-	-
*S_7_N8_A	(a,h,b)	-	-	-	-	-	-	-	-	-	-	-	-	-	-	-	-	-	-	-	-	-	-	-	-	-	-	-	-	-	-	-	-	-	-	-	-	-	-	-	-	-	-	-	-	-	-	-	-
*S_7_N8_Ar	(a,h,b)	-	-	-	-	-	-	-	-	-	-	-	-	-	-	-	-	-	-	-	-	-	-	-	-	-	-	-	-	-	-	-	-	-	-	-	-	-	-	-	-	-	-	-	-	-	-	-	-
*O_015_FW_A	(a,h,b)	h	a	a	h	h	h	h	a	h	a	h	a	a	h	h	a	h	a	-	h	h	a	h	h	a	a	h	a	a	h	h	a	h	a	a	a	a	h	-	a	a	a	a	h	h	a	-	a
*O_015_FW_Ar	(a,h,b)	a	h	h	a	a	a	a	h	a	h	a	h	h	a	a	h	a	h	-	a	a	h	a	a	h	h	a	h	h	a	a	h	a	h	h	h	h	a	-	h	h	h	h	a	a	h	-	h
*O_015_FW_B	(a,h,b)	a	h	h	a	a	a	a	h	a	h	a	h	h	a	a	h	a	h	-	a	a	h	a	a	h	h	a	h	h	a	a	h	a	h	h	h	h	a	-	h	h	h	h	a	a	h	-	h
*O_015_FW_Br	(a,h,b)	h	a	a	h	h	h	h	a	h	a	h	a	a	h	h	a	h	a	-	h	h	a	h	h	a	a	h	a	a	h	h	a	h	a	a	a	a	h	-	a	a	a	a	h	h	a	-	a
*P_2889A_FW_B	(a,h,b)	h	a	a	h	h	h	h	a	h	a	h	a	h	h	h	a	h	a	h	h	h	h	h	h	a	a	a	a	a	h	h	a	h	a	a	a	a	h	-	a	a	h	a	h	h	a	-	a
*P_2889A_FW_Br	(a,h,b)	a	h	h	a	a	a	a	h	a	h	a	h	a	a	a	h	a	h	a	a	a	a	a	a	h	h	h	h	h	a	a	h	a	h	h	h	h	a	-	h	h	a	h	a	a	h	-	h
*P_2030AB_FW_B	(a,h,b)	h	a	h	h	a	a	a	a	h	a	a	h	a	a	a	h	a	a	a	h	a	a	a	a	h	h	a	h	h	a	a	a	a	a	h	h	a	a	-	h	h	a	a	a	a	-	-	h
*P_2030AB_FW_Br	(a,h,b)	a	h	a	a	h	h	h	h	a	h	h	a	h	h	h	a	h	h	h	a	h	h	h	h	a	a	h	a	a	h	h	h	h	h	a	a	h	h	-	a	a	h	h	h	h	-	-	a
*P_571_FW_B	(a,h,b)	h	h	a	a	a	h	h	a	h	a	a	h	a	a	h	h	a	a	h	a	h	h	a	h	h	a	h	a	a	h	h	h	h	a	h	a	h	h	-	a	h	a	h	a	a	a	-	a
*P_571_FW_Br	(a,h,b)	a	a	h	h	h	a	a	h	a	h	h	a	h	h	a	a	h	h	a	h	a	a	h	a	a	h	a	h	h	a	a	a	a	h	a	h	a	a	-	h	a	h	a	h	h	h	-	h
*P_2515_FW_C	(a,h,b)	h	h	h	h	a	h	h	a	h	a	a	a	a	h	h	h	a	a	h	a	h	h	a	h	h	a	h	a	a	a	h	h	h	a	h	a	h	h	-	a	h	a	h	a	-	a	-	a
*P_2515_FW_Cr	(a,h,b)	a	a	a	a	h	a	a	h	a	h	h	h	h	a	a	a	h	h	a	h	a	a	h	a	a	h	a	h	h	h	a	a	a	h	a	h	a	a	-	h	a	h	a	h	-	h	-	h
*T_2_4_A	(a,h,b)	-	-	-	-	-	-	-	-	-	-	-	-	-	-	-	-	-	-	-	-	-	-	-	-	-	-	-	-	-	-	-	-	-	-	-	-	-	-	-	-	-	-	-	-	-	-	-	-
*T_2_4_Ar	(a,h,b)	-	-	-	-	-	-	-	-	-	-	-	-	-	-	-	-	-	-	-	-	-	-	-	-	-	-	-	-	-	-	-	-	-	-	-	-	-	-	-	-	-	-	-	-	-	-	-	-
*S_17_25_A	(a,h,b)	-	-	-	-	-	-	-	-	-	-	-	-	-	-	-	-	-	-	-	-	-	-	-	-	-	-	-	-	-	-	-	-	-	-	-	-	-	-	-	-	-	-	-	-	-	-	-	-
*S_17_25_Ar	(a,h,b)	-	-	-	-	-	-	-	-	-	-	-	-	-	-	-	-	-	-	-	-	-	-	-	-	-	-	-	-	-	-	-	-	-	-	-	-	-	-	-	-	-	-	-	-	-	-	-	-
*S_3_25_A	(a,h,b)	-	-	-	-	-	-	-	-	-	-	-	-	-	-	-	-	-	-	-	-	-	-	-	-	-	-	-	-	-	-	-	-	-	-	-	-	-	-	-	-	-	-	-	-	-	-	-	-
*S_3_25_Ar	(a,h,b)	-	-	-	-	-	-	-	-	-	-	-	-	-	-	-	-	-	-	-	-	-	-	-	-	-	-	-	-	-	-	-	-	-	-	-	-	-	-	-	-	-	-	-	-	-	-	-	-
*S_4_17_A	(a,h,b)	-	-	-	-	-	-	-	-	-	-	-	-	-	-	-	-	-	-	-	-	-	-	-	-	-	-	-	-	-	-	-	-	-	-	-	-	-	-	-	-	-	-	-	-	-	-	-	-
*S_4_17_Ar	(a,h,b)	-	-	-	-	-	-	-	-	-	-	-	-	-	-	-	-	-	-	-	-	-	-	-	-	-	-	-	-	-	-	-	-	-	-	-	-	-	-	-	-	-	-	-	-	-	-	-	-
*O_206_FW_B	(a,h,b)	a	a	h	a	a	a	a	h	a	a	h	h	h	h	a	a	a	h	h	h	a	h	h	h	h	a	a	a	h	a	h	h	a	h	h	a	a	h	-	h	a	a	a	h	a	h	-	a
*O_206_FW_Br	(a,h,b)	h	h	a	h	h	h	h	a	h	h	a	a	a	a	h	h	h	a	a	a	h	a	a	a	a	h	h	h	a	h	a	a	h	a	a	h	h	a	-	a	h	h	h	a	h	a	-	h
*S_2_19_A	(a,h,b)	-	-	-	-	-	-	-	-	-	-	-	-	-	-	-	-	-	-	-	-	-	-	-	-	-	-	-	-	-	-	-	-	-	-	-	-	-	-	-	-	-	-	-	-	-	-	-	-
*S_2_19_Ar	(a,h,b)	-	-	-	-	-	-	-	-	-	-	-	-	-	-	-	-	-	-	-	-	-	-	-	-	-	-	-	-	-	-	-	-	-	-	-	-	-	-	-	-	-	-	-	-	-	-	-	-
*O_277_FW_A	(a,h,b)	a	a	-	a	a	a	a	h	a	a	a	h	-	h	-	a	h	h	-	-	h	h	h	-	h	a	a	a	h	a	h	-	a	-	h	a	a	h	-	h	a	a	a	h	a	h	-	a
*O_277_FW_Ar	(a,h,b)	h	h	-	h	h	h	h	a	h	h	h	a	-	a	-	h	a	a	-	-	a	a	a	-	a	h	h	h	a	h	a	-	h	-	a	h	h	a	-	a	h	h	h	a	h	a	-	h
*S_17_14_A	(a,h,b)	-	-	-	-	-	-	-	-	-	-	-	-	-	-	-	-	-	-	-	-	-	-	-	-	-	-	-	-	-	-	-	-	-	-	-	-	-	-	-	-	-	-	-	-	-	-	-	-
*S_17_14_Ar	(a,h,b)	-	-	-	-	-	-	-	-	-	-	-	-	-	-	-	-	-	-	-	-	-	-	-	-	-	-	-	-	-	-	-	-	-	-	-	-	-	-	-	-	-	-	-	-	-	-	-	-
*P_2522_FW_B	(a,h,b)	a	-	a	a	h	a	h	a	h	h	h	h	-	a	h	h	h	h	h	a	h	a	h	a	h	h	h	a	a	h	a	h	h	h	a	h	h	a	-	a	a	h	h	h	h	h	-	a
*P_2522_FW_Br	(a,h,b)	h	-	h	h	a	h	a	h	a	a	a	a	-	h	a	a	a	a	a	h	a	h	a	h	a	a	a	h	h	a	h	a	a	a	h	a	a	h	-	h	h	a	a	a	a	a	-	h
*O_023_FW_B	(a,h,b)	a	-	a	a	h	a	h	a	h	h	h	h	a	a	-	h	h	h	-	a	h	a	a	-	h	-	h	a	a	h	a	h	h	h	a	-	h	a	-	a	-	h	h	h	h	h	-	a
*O_023_FW_Br	(a,h,b)	h	-	h	h	a	h	a	h	a	a	a	a	h	h	-	a	a	a	-	h	a	h	h	-	a	-	a	h	h	a	h	a	a	a	h	-	a	h	-	h	-	a	a	a	a	a	-	h
*O_023_FW_C	(a,h,b)	h	-	h	h	a	h	a	h	a	a	a	a	h	h	-	a	a	a	-	h	a	h	h	-	a	-	a	h	h	a	h	a	a	a	h	-	a	h	-	h	-	a	a	a	a	a	-	h
*O_023_FW_Cr	(a,h,b)	a	-	a	a	h	a	h	a	h	h	h	h	a	a	-	h	h	h	-	a	h	a	a	-	h	-	h	a	a	h	a	h	h	h	a	-	h	a	-	a	-	h	h	h	h	h	-	a
*W_03_FW_A	(a,h,b)	a	a	h	h	a	h	h	h	a	a	h	h	a	a	-	a	a	a	-	h	h	h	h	-	a	a	a	a	h	h	a	h	a	a	a	h	a	a	-	h	h	a	h	h	h	a	-	h
*W_03_FW_Ar	(a,h,b)	h	h	a	a	h	a	a	a	h	h	a	a	h	h	-	h	h	h	-	a	a	a	a	-	h	h	h	h	a	a	h	a	h	h	h	a	h	h	-	a	a	h	a	a	a	h	-	a
*P_495_2_A	(a,h,b)	h	a	a	a	h	h	a	a	a	h	a	a	a	h	h	a	h	h	h	h	h	a	a	a	a	a	h	h	h	h	a	a	h	a	a	a	h	h	h	h	a	h	h	-	-	-	-	-
*P_495_2_Ar	(a,h,b)	a	h	h	h	a	a	h	h	h	a	h	h	h	a	a	h	a	a	a	a	a	h	h	h	h	h	a	a	a	a	h	h	a	h	h	h	a	a	a	a	h	a	a	-	-	-	-	-
*P_495_FW_B	(a,h,b)	a	a	h	h	a	h	h	h	a	a	a	h	a	a	h	a	h	a	a	h	a	h	h	a	h	a	a	a	h	h	h	h	a	a	a	h	a	a	-	h	h	a	h	h	h	a	-	h
*P_495_FW_Br	(a,h,b)	h	h	a	a	h	a	a	a	h	h	h	a	h	h	a	h	a	h	h	a	h	a	a	h	a	h	h	h	a	a	a	a	h	h	h	a	h	h	-	a	a	h	a	a	a	h	-	a
*P_2885_FW_C	(a,h,b)	a	a	h	h	a	h	h	h	a	h	a	h	a	a	h	a	h	a	a	h	a	h	a	a	h	a	a	a	h	h	h	h	a	a	a	a	a	a	-	h	h	a	h	h	h	a	-	h
*P_2885_FW_Cr	(a,h,b)	h	h	a	a	h	a	a	a	h	a	h	a	h	h	a	h	a	h	h	a	h	a	h	h	a	h	h	h	a	a	a	a	h	h	h	h	h	h	-	a	a	h	a	a	a	h	-	a
*S_2_N8_A	(a,h,b)	-	-	-	-	-	-	-	-	-	-	-	-	-	-	-	-	-	-	-	-	-	-	-	-	-	-	-	-	-	-	-	-	-	-	-	-	-	-	-	-	-	-	-	-	-	-	-	-
*S_2_N8_Ar	(a,h,b)	-	-	-	-	-	-	-	-	-	-	-	-	-	-	-	-	-	-	-	-	-	-	-	-	-	-	-	-	-	-	-	-	-	-	-	-	-	-	-	-	-	-	-	-	-	-	-	-
*S_7_N7_A	(a,h,b)	-	-	-	-	-	-	-	-	-	-	-	-	-	-	-	-	-	-	-	-	-	-	-	-	-	-	-	-	-	-	-	-	-	-	-	-	-	-	-	-	-	-	-	-	-	-	-	-
*S_7_N7_Ar	(a,h,b)	-	-	-	-	-	-	-	-	-	-	-	-	-	-	-	-	-	-	-	-	-	-	-	-	-	-	-	-	-	-	-	-	-	-	-	-	-	-	-	-	-	-	-	-	-	-	-	-
*T_5_N13_A	(a,h,b)	-	-	-	-	-	-	-	-	-	-	-	-	-	-	-	-	-	-	-	-	-	-	-	-	-	-	-	-	-	-	-	-	-	-	-	-	-	-	-	-	-	-	-	-	-	-	-	-
*T_5_N13_Ar	(a,h,b)	-	-	-	-	-	-	-	-	-	-	-	-	-	-	-	-	-	-	-	-	-	-	-	-	-	-	-	-	-	-	-	-	-	-	-	-	-	-	-	-	-	-	-	-	-	-	-	-
*O_202_FW_A	(a,h,b)	h	a	a	h	a	a	h	h	h	h	a	a	h	a	h	a	h	h	-	h	a	a	a	h	h	-	h	a	h	h	h	a	a	h	h	h	h	a	-	h	a	a	h	h	h	a	-	h
*O_202_FW_Ar	(a,h,b)	a	h	h	a	h	h	a	a	a	a	h	h	a	h	a	h	a	a	-	a	h	h	h	a	a	-	a	h	a	a	a	h	h	a	a	a	a	h	-	a	h	h	a	a	a	h	-	a
*O_202_FW_D	(a,h,b)	a	h	h	a	h	h	a	a	a	a	h	h	a	h	a	h	a	a	-	a	h	h	h	a	a	-	a	h	a	a	a	h	h	a	a	a	a	h	-	a	h	h	a	a	a	h	-	a
*O_202_FW_Dr	(a,h,b)	h	a	a	h	a	a	h	h	h	h	a	a	h	a	h	a	h	h	-	h	a	a	a	h	h	-	h	a	h	h	h	a	a	h	h	h	h	a	-	h	a	a	h	h	h	a	-	h
*T_3_N1_A	(a,h,b)	-	-	-	-	-	-	-	-	-	-	-	-	-	-	-	-	-	-	-	-	-	-	-	-	-	-	-	-	-	-	-	-	-	-	-	-	-	-	-	-	-	-	-	-	-	-	-	-
*T_3_N1_Ar	(a,h,b)	-	-	-	-	-	-	-	-	-	-	-	-	-	-	-	-	-	-	-	-	-	-	-	-	-	-	-	-	-	-	-	-	-	-	-	-	-	-	-	-	-	-	-	-	-	-	-	-
*S_5_19_A	(a,h,b)	-	-	-	-	-	-	-	-	-	-	-	-	-	-	-	-	-	-	-	-	-	-	-	-	-	-	-	-	-	-	-	-	-	-	-	-	-	-	-	-	-	-	-	-	-	-	-	-
*S_5_19_Ar	(a,h,b)	-	-	-	-	-	-	-	-	-	-	-	-	-	-	-	-	-	-	-	-	-	-	-	-	-	-	-	-	-	-	-	-	-	-	-	-	-	-	-	-	-	-	-	-	-	-	-	-
*P_2675_FW_A	(a,h,b)	a	a	a	a	a	h	a	a	a	a	h	h	a	h	h	h	a	a	a	a	a	h	h	a	a	a	a	h	h	a	a	a	h	a	a	a	h	h	-	a	a	h	a	a	a	h	-	a
*P_2675_FW_Ar	(a,h,b)	h	h	h	h	h	a	h	h	h	h	a	a	h	a	a	a	h	h	h	h	h	a	a	h	h	h	h	a	a	h	h	h	a	h	h	h	a	a	-	h	h	a	h	h	h	a	-	h
*S_7_17_A	(a,h,b)	-	-	-	-	-	-	-	-	-	-	-	-	-	-	-	-	-	-	-	-	-	-	-	-	-	-	-	-	-	-	-	-	-	-	-	-	-	-	-	-	-	-	-	-	-	-	-	-
*S_7_17_Ar	(a,h,b)	-	-	-	-	-	-	-	-	-	-	-	-	-	-	-	-	-	-	-	-	-	-	-	-	-	-	-	-	-	-	-	-	-	-	-	-	-	-	-	-	-	-	-	-	-	-	-	-
*S_5_26_A	(a,h,b)	-	-	-	-	-	-	-	-	-	-	-	-	-	-	-	-	-	-	-	-	-	-	-	-	-	-	-	-	-	-	-	-	-	-	-	-	-	-	-	-	-	-	-	-	-	-	-	-
*S_5_26_Ar	(a,h,b)	-	-	-	-	-	-	-	-	-	-	-	-	-	-	-	-	-	-	-	-	-	-	-	-	-	-	-	-	-	-	-	-	-	-	-	-	-	-	-	-	-	-	-	-	-	-	-	-
*O_064_FW_C	(a,h,b)	a	h	h	a	h	a	-	h	h	h	h	h	h	a	-	h	a	a	-	-	a	-	h	-	a	-	a	h	a	h	h	h	h	a	h	h	a	a	-	a	a	a	h	-	a	h	-	h
*O_064_FW_Cr	(a,h,b)	h	a	a	h	a	h	-	a	a	a	a	a	a	h	-	a	h	h	-	-	h	-	a	-	h	-	h	a	h	a	a	a	a	h	a	a	h	h	-	h	h	h	a	-	h	a	-	a
*P_2804_FW_B	(a,h,b)	a	h	h	a	h	a	h	h	h	h	h	h	h	a	h	h	a	a	a	h	a	h	h	a	a	a	a	h	a	h	h	h	h	a	h	h	a	a	-	a	a	a	h	a	a	h	-	h
*P_2804_FW_Br	(a,h,b)	h	a	a	h	a	h	a	a	a	a	a	a	a	h	a	a	h	h	h	a	h	a	a	h	h	h	h	a	h	a	a	a	a	h	a	a	h	h	-	h	h	h	a	h	h	a	-	a
*P_2804_FW_D	(a,h,b)	h	a	a	h	a	h	a	a	a	a	a	a	a	h	a	a	h	h	h	a	h	a	a	h	h	h	h	a	h	a	a	a	a	h	a	a	h	h	-	h	h	h	a	h	h	a	-	a
*P_2804_FW_Dr	(a,h,b)	a	h	h	a	h	a	h	h	h	h	h	h	h	a	h	h	a	a	a	h	a	h	h	a	a	a	a	h	a	h	h	h	h	a	h	h	a	a	-	a	a	a	h	a	a	h	-	h
*T_1_N7_A	(a,h,b)	-	-	-	-	-	-	-	-	-	-	-	-	-	-	-	-	-	-	-	-	-	-	-	-	-	-	-	-	-	-	-	-	-	-	-	-	-	-	-	-	-	-	-	-	-	-	-	-
*T_1_N7_Ar	(a,h,b)	-	-	-	-	-	-	-	-	-	-	-	-	-	-	-	-	-	-	-	-	-	-	-	-	-	-	-	-	-	-	-	-	-	-	-	-	-	-	-	-	-	-	-	-	-	-	-	-
*S_3_N6_A	(a,h,b)	-	-	-	-	-	-	-	-	-	-	-	-	-	-	-	-	-	-	-	-	-	-	-	-	-	-	-	-	-	-	-	-	-	-	-	-	-	-	-	-	-	-	-	-	-	-	-	-
*S_3_N6_Ar	(a,h,b)	-	-	-	-	-	-	-	-	-	-	-	-	-	-	-	-	-	-	-	-	-	-	-	-	-	-	-	-	-	-	-	-	-	-	-	-	-	-	-	-	-	-	-	-	-	-	-	-
*S_17_7_A	(a,h,b)	-	-	-	-	-	-	-	-	-	-	-	-	-	-	-	-	-	-	-	-	-	-	-	-	-	-	-	-	-	-	-	-	-	-	-	-	-	-	-	-	-	-	-	-	-	-	-	-
*S_17_7_Ar	(a,h,b)	-	-	-	-	-	-	-	-	-	-	-	-	-	-	-	-	-	-	-	-	-	-	-	-	-	-	-	-	-	-	-	-	-	-	-	-	-	-	-	-	-	-	-	-	-	-	-	-
*S_7_N20_A	(a,h,b)	-	-	-	-	-	-	-	-	-	-	-	-	-	-	-	-	-	-	-	-	-	-	-	-	-	-	-	-	-	-	-	-	-	-	-	-	-	-	-	-	-	-	-	-	-	-	-	-
*S_7_N20_Ar	(a,h,b)	-	-	-	-	-	-	-	-	-	-	-	-	-	-	-	-	-	-	-	-	-	-	-	-	-	-	-	-	-	-	-	-	-	-	-	-	-	-	-	-	-	-	-	-	-	-	-	-
*P_204A_FW_B	(a,h,b)	h	a	a	h	a	h	a	h	h	h	h	h	a	a	h	h	h	a	a	a	a	-	a	h	h	a	a	a	h	a	a	h	h	h	h	h	h	a	-	h	h	h	a	h	a	a	-	h
*P_204A_FW_Br	(a,h,b)	a	h	h	a	h	a	h	a	a	a	a	a	h	h	a	a	a	h	h	h	h	-	h	a	a	h	h	h	a	h	h	a	a	a	a	a	a	h	-	a	a	a	h	a	h	h	-	a
[truncated: 291 more columns]
